# Supplementary material for: A methanolic extract of Zanthoxylum bungeanum modulates secondary metabolism regulator genes in Aspergillus flavus and shuts down aflatoxin production
Source: Sci Rep. 2022 Apr 9;12:5995. doi: 10.1038/s41598-022-09913-3 (PMC8994782; doi:10.1038/s41598-022-09913-3)
Supplement: Supplementary file 2 — Supplementary Information 2. [file 41598_2022_9913_MOESM2_ESM.xlsx]

## Sheet: DEG_down_Novogene_p0_05_Log2fol
Table S5: List of downregulated DEGs in RNA-seq data using the selection criteria of adjusted p˂0.05 and FPKM≥2
gene_id	Test1	Test2	Test3	Ctrl1	Ctrl2	Ctrl3	log2FoldChange	pvalue	padj	gene_chr	gene_start	gene_end	gene_length	gene_description	Test1_readcount	Test2_readcount	Test3_readcount	Ctrl1_readcount	Ctrl2_readcount	Ctrl3_readcount	Test1_fpkm	Test2_fpkm	Test3_fpkm	Mean-test	Ctrl1_fpkm	Ctrl2_fpkm	Ctrl3_fpkm	Mean-control
AFLA_105050	0	0	0	6.05877	45.629	1.22115	-6.63542	0.00639927	0.0238488	EQ963475	241117	242252	963	geranylgeranyl pyrophosphate synthetase AtmG, putative	0	0	0	6	52	1	0	0	0	0	0.312764	2.35545	0.0630381	0.910417
AFLA_101730	1.09379	0	0	6.05877	84.2381	4.88462	-6.52056	0.00120957	0.00572465	EQ963484	1207868	1209611	1536	ferulate-5-hydroxylase, putative	1	0	0	6	96	4	0.0353998	0	0	0.0117999	0.196089	2.72632	0.158088	1.02683
AFLA_023020	49.2205	42.417	32.5508	3342.42	1115.28	3055.33	-5.92139	1.51811e-30	1.62038e-28	EQ963473	34356	37421	3066	NRPS-like enzyme, putative	45	44	38	3310	1271	2502	0.798055	0.687743	0.527774	0.671191	54.1936	18.083	49.5387	40.6051
AFLA_040060	0	0	0.856599	16.1567	25.4469	15.875	-5.7956	1.82798e-05	0.000136795	EQ963476	509716	510768	1053	TPR domain protein	0	0	1	16	29	13	0	0	0.0404397	0.0134799	0.762753	1.20134	0.749453	0.904516
AFLA_089440	0	0	0	16.1567	1.75496	10.9904	-5.75197	0.000329502	0.00181502	EQ963480	100725	101626	765	conserved hypothetical protein	0	0	0	16	2	9	0	0	0	0	1.04991	0.114042	0.714185	0.626045
AFLA_105060	0	0	0	13.1273	11.4072	3.66346	-5.73411	0.000221059	0.00127391	EQ963475	243113	243922	810	NAD dependent epimerase/dehydratase, putative	0	0	0	13	13	3	0	0	0	0	0.805658	0.700092	0.224836	0.576862
AFLA_064870	0	0	0	10.098	9.65229	8.54808	-5.73094	0.000150012	0.000905429	EQ963479	187148	188450	1101	NAD dependent epimerase/dehydratase, putative	0	0	0	10	11	7	0	0	0	0	0.455937	0.435815	0.385958	0.425903
AFLA_023050	261.416	314.271	299.81	17202.9	11310.7	16644.3	-5.68713	0	0	EQ963473	42622	44123	1329	MFS transporter, putative	239	326	350	17036	12890	13630	9.77835	11.7554	11.2145	10.9161	643.48	423.082	622.588	563.05
AFLA_069620	0	0	0.856599	8.07836	14.0397	23.2019	-5.4387	0.000115492	0.000718829	EQ963479	1464213	1464660	384	conserved hypothetical protein	0	0	1	8	16	19	0	0	0.110893	0.0369644	1.04581	1.81755	3.00367	1.95567
AFLA_139000	0	1.92804	1.7132	80.7836	50.0164	26.8654	-5.37439	6.42952e-10	1.06732e-08	EQ963478	2152581	2153389	741	conserved hypothetical protein	0	2	2	80	57	22	0	0.129347	0.114934	0.0814271	5.41956	3.35547	1.80233	3.52579
AFLA_000850	1.09379	4.82011	0	64.6269	85.9931	81.8174	-5.32566	8.7199e-15	2.73067e-13	EQ963482	102225	103753	1464	conserved hypothetical protein	1	5	0	64	98	67	0.0371408	0.163672	0	0.0669377	2.19448	2.91999	2.7782	2.63089
AFLA_104350	8.75031	2.89207	12.849	399.879	378.194	120.894	-5.19178	4.746e-12	1.03679e-10	EQ963475	44559	46931	1974	dynamin, putative	8	3	15	396	431	99	0.220361	0.0728316	0.323579	0.205591	10.0703	9.52416	3.04451	7.54631
AFLA_041380	0	0	0	9.08816	6.14236	3.66346	-5.15224	0.00207731	0.00914497	EQ963476	841208	842766	1509	MFS multidrug transporter, putative	0	0	0	9	7	3	0	0	0	0	0.299396	0.202351	0.120687	0.207478
AFLA_063330	0	0	0	6.05877	8.77481	0	-4.81316	0.0145714	0.0471664	EQ963477	2284530	2284955	426	protein phosphatase 1 regulatory inhibitor subunit 16A, putative	0	0	0	6	10	0	0	0	0	0	0.707024	1.02397	0	0.576998
AFLA_122470	3.28137	1.92804	0.856599	61.5975	36.8542	53.7308	-4.70349	7.27615e-11	1.36715e-09	EQ963485	1709336	1711284	1689	CobW domain protein	3	2	1	61	42	44	0.0965793	0.0567474	0.025212	0.0595129	1.81298	1.08472	1.58144	1.49304
AFLA_059670	0	0	0	3.02939	7.01984	3.66346	-4.69199	0.0100023	0.0346253	EQ963477	1315765	1316883	909	conserved hypothetical protein	0	0	0	3	8	3	0	0	0	0	0.165672	0.383904	0.200349	0.249975
AFLA_023030	203.445	194.732	206.44	5912.35	3513.43	5467.11	-4.62198	3.33962e-167	1.35455e-163	EQ963473	38036	39695	1542	cytochrome P450 oxidoreductase GliC-like, putative	186	202	241	5855	4004	4477	6.55875	6.27788	6.65532	6.49732	190.605	113.268	176.251	160.041
AFLA_063280	0	0.964022	0	2.01959	19.3046	3.66346	-4.60468	0.00501396	0.0193928	EQ963477	2276099	2276825	513	conserved hypothetical protein	0	1	0	2	22	3	0	0.0934176	0	0.0311392	0.195706	1.87069	0.355004	0.807134
AFLA_090230	1.09379	0	0.856599	16.1567	9.65229	19.5385	-4.54801	0.000288242	0.00161554	EQ963480	312021	313581	618	hypothetical protein	1	0	1	16	11	16	0.0879841	0	0.0689046	0.0522962	1.29964	0.776427	1.57167	1.21591
AFLA_074650	1.09379	1.92804	0	20.1959	3.50992	41.5193	-4.46238	0.000113219	0.000706486	EQ963472	646961	647538	402	conserved hypothetical protein	1	2	0	20	4	34	0.135259	0.238424	0	0.124561	2.49745	0.434041	5.13432	2.6886
AFLA_063400	1.09379	0	0	14.1371	6.14236	2.44231	-4.4586	0.00556836	0.0211671	EQ963477	2299006	2299475	366	hypothetical protein	1	0	0	14	7	2	0.148563	0	0	0.0495211	1.92017	0.834283	0.331725	1.02873
AFLA_082460	2.18758	1.92804	0	29.2841	30.7118	14.6539	-4.26148	4.97176e-06	4.23347e-05	EQ963472	2726731	2727646	711	conserved hypothetical protein	2	2	0	29	35	12	0.152951	0.134805	0	0.0959188	2.04749	2.14731	1.02457	1.73979
AFLA_116170	1.09379	0.964022	0.856599	21.2057	21.937	8.54808	-4.16993	0.000118233	0.000734387	EQ963485	107985	108373	294	hypothetical protein	1	1	1	21	25	7	0.184946	0.163004	0.14484	0.164263	3.58562	3.70928	1.44537	2.91342
AFLA_000900	1.09379	0	0	4.03918	13.1622	1.22115	-4.16866	0.0151466	0.0485971	EQ963482	112587	113701	1062	polyamine transporter, putative	1	0	0	4	15	1	0.0511998	0	0	0.0170666	0.189072	0.616117	0.0571617	0.28745
AFLA_039880	1.09379	1.92804	0.856599	20.1959	22.8145	25.6442	-4.15217	6.37691e-06	5.29653e-05	EQ963476	468268	469842	1575	conserved hypothetical protein	1	2	1	20	26	21	0.0345233	0.0608549	0.0270368	0.040805	0.637444	0.720094	0.80941	0.722316
AFLA_120340	0	0	5.99619	45.4408	28.0794	36.6346	-4.08263	2.00176e-07	2.25323e-06	EQ963485	1215044	1216503	1212	O-methyltransferase	0	0	7	45	32	30	0	0	0.245942	0.0819805	1.86381	1.15171	1.50262	1.50605
AFLA_063300	6.56273	0.964022	3.4264	29.2841	99.1553	45.1827	-4.02455	1.09321e-09	1.77126e-08	EQ963477	2278393	2279404	840	conserved hypothetical protein	6	1	4	29	113	37	0.388387	0.0570514	0.202776	0.216072	1.73305	5.86808	2.67394	3.42502
AFLA_019420	2.18758	0	0	14.1371	13.1622	4.88462	-4.02244	0.00301913	0.012551	EQ963474	1791019	1793437	1980	allantoate permease, putative	2	0	0	14	15	4	0.0549234	0	0	0.0183078	0.35494	0.330463	0.122638	0.269347
AFLA_072280	0	0.964022	0.856599	11.1077	9.65229	9.76924	-4.00559	0.00256989	0.0109576	EQ963472	28311	30396	1020	hypothetical protein	0	1	1	11	11	8	0	0.0469835	0.0417481	0.0295772	0.541358	0.470424	0.476123	0.495968
AFLA_053440	13.1255	3.85609	9.42259	184.793	141.274	63.5	-3.90109	3.99163e-17	1.59246e-15	EQ963483	1589408	1590235	828	conserved hypothetical protein	12	4	11	183	161	52	0.788031	0.231513	0.565717	0.52842	11.0946	8.48188	3.81244	7.79632
AFLA_118950	0	0	1.7132	6.05877	3.50992	18.3173	-3.88974	0.00762289	0.0275799	EQ963485	848472	849263	792	conserved hypothetical protein	0	0	2	6	4	15	0	0	0.107533	0.0358443	0.380293	0.220309	1.14973	0.583444
AFLA_128040	0	0	1.7132	6.05877	14.9172	6.10577	-3.87362	0.00649886	0.0241755	EQ963481	1310950	1312172	978	efflux pump antibiotic resistance protein, putative	0	0	2	6	17	5	0	0	0.0870819	0.0290273	0.307967	0.75824	0.310357	0.458855
AFLA_031050	2.18758	3.85609	5.13959	69.6759	28.9569	63.5	-3.82152	3.49356e-10	5.98279e-09	EQ963473	2233250	2233855	423	conserved hypothetical protein	2	4	6	69	33	52	0.257088	0.453175	0.604015	0.438092	8.18844	3.40306	7.46264	6.35138
AFLA_040330	55.7832	37.5969	59.9619	1178.43	594.054	367.568	-3.80279	9.8041e-13	2.31194e-11	EQ963476	577114	577864	751	chitin binding domain protein Peritrophin-A, putative	51	39	70	1167	677	301	3.69252	2.48869	3.96912	3.38344	78.0052	39.3229	24.3308	47.2196
AFLA_036400	3.28137	0	5.13959	62.6073	36.8542	19.5385	-3.80259	2.41856e-07	2.66568e-06	EQ963473	3691595	3692341	747	conserved hypothetical protein	3	0	6	62	42	16	0.21837	0	0.342032	0.186801	4.16642	2.45259	1.30026	2.63976
AFLA_121670	32.8137	35.6688	34.264	332.223	879.235	135.548	-3.71317	6.57144e-07	6.60292e-06	EQ963485	1513475	1513834	297	hypothetical protein	30	37	40	329	1002	111	5.49234	5.97023	5.73509	5.73255	55.6073	147.166	22.688	75.1538
AFLA_118600	8.75031	0.964022	0.856599	13.1273	107.93	12.2115	-3.68352	0.00875026	0.0309056	EQ963485	758955	759375	321	conserved hypothetical protein	8	1	1	13	123	10	1.35512	0.149293	0.132657	0.54569	2.03297	16.7146	1.89114	6.87958
AFLA_058840	7.65652	1.92804	20.5584	145.411	144.784	102.577	-3.66866	8.27158e-17	3.20556e-15	EQ963477	1136893	1137845	900	conserved hypothetical protein	7	2	24	144	165	84	0.42291	0.106496	1.13555	0.554984	8.03179	7.9972	5.66587	7.23162
AFLA_042770	2.18758	0.964022	5.13959	44.431	23.692	39.0769	-3.64706	1.78089e-07	2.02522e-06	EQ963476	1204358	1206157	1344	vitamin H transporter, putative	2	1	6	44	27	32	0.0809139	0.0356572	0.190103	0.102225	1.64341	0.876317	1.44537	1.3217
AFLA_041400	0	0	2.5698	21.2057	11.4072	1.22115	-3.62917	0.00717425	0.0262486	EQ963476	845647	846480	834	hypothetical protein	0	0	3	21	13	1	0	0	0.153176	0.0510588	1.264	0.679945	0.0727886	0.672243
AFLA_098380	164.068	66.5175	107.931	1910.53	1561.92	708.27	-3.6279	2.3495e-11	4.71761e-10	EQ963484	328537	329242	654	conidial hydrophobin RodA/RolA	150	69	126	1892	1780	580	12.4711	5.05612	8.20407	8.57711	145.223	118.724	53.8369	105.928
AFLA_074450	1.09379	1.92804	0	7.06857	16.6721	10.9904	-3.57209	0.00230262	0.0100086	EQ963472	586126	587222	933	aldo-keto reductase, putative	1	2	0	7	19	9	0.0582788	0.102729	0	0.0536694	0.376625	0.888318	0.585586	0.616843
AFLA_023010	181.569	219.797	221.003	2635.57	1822.53	2692.65	-3.5189	1.1733e-108	1.78459e-105	EQ963473	32707	33814	796	GA4 desaturase family protein	166	228	258	2610	2077	2205	11.3393	13.7267	13.802	12.956	164.596	113.82	168.161	148.859
AFLA_057530	1.09379	0	0.856599	11.1077	4.3874	6.10577	-3.48272	0.0153764	0.0491981	EQ963477	789962	791387	1155	S-adenosylmethionine synthetase, putative	1	0	1	11	5	5	0.0470772	0	0.0368684	0.0279819	0.478083	0.188836	0.262795	0.309905
AFLA_063320	26.2509	11.5683	16.2754	143.391	381.704	72.0481	-3.4702	5.90966e-06	4.96608e-05	EQ963477	2282050	2282750	675	conserved hypothetical protein	24	12	19	142	435	59	1.9333	0.851968	1.19863	1.32797	10.5603	28.1114	5.30613	14.6593
AFLA_063260	59.0646	46.2731	55.6789	322.125	1140.72	311.394	-3.46281	7.53206e-08	9.16501e-07	EQ963477	2273704	2274517	759	conserved hypothetical protein	54	48	65	319	1300	255	3.86852	3.03072	3.64677	3.51533	21.098	74.7133	20.3952	38.7355
AFLA_124020	10.9379	0.964022	3.4264	44.431	68.4435	41.5193	-3.38811	1.12694e-08	1.59821e-07	EQ963481	217887	219460	1521	glucuronyl hydrolase, putative	10	1	4	44	78	34	0.35749	0.0315077	0.111987	0.166995	1.45216	2.23698	1.357	1.68205
AFLA_041040	2.18758	2.89207	1.7132	3.02939	62.3011	4.88462	-3.38791	0.00122341	0.00577668	EQ963476	760124	762374	1848	enterobactin transporter MirA, putative	2	3	2	3	71	4	0.0588465	0.0777974	0.0460855	0.0609098	0.0814914	1.67592	0.131398	0.629603
AFLA_004410	4.37516	4.82011	9.42259	72.7053	80.7282	43.9616	-3.38396	1.30965e-11	2.701e-10	EQ963482	1099638	1100003	366	conserved hypothetical protein	4	5	11	72	92	36	0.594253	0.654689	1.27982	0.84292	9.87515	10.9649	5.97106	8.93702
AFLA_023610	7.65652	3.85609	3.4264	63.6171	66.6885	15.875	-3.32588	1.8959e-07	2.14798e-06	EQ963473	199571	199957	387	conserved hypothetical protein	7	4	4	63	76	13	0.983512	0.49533	0.440135	0.639659	8.17188	8.56642	2.03921	6.25917
AFLA_126170	4.37516	0	0	17.1665	17.5496	4.88462	-3.29161	0.00411416	0.0163438	EQ963481	761939	762334	243	conserved hypothetical protein	4	0	0	17	20	4	0.895048	0	0	0.298349	3.51184	3.59021	0.999271	2.70044
AFLA_063270	7.65652	1.92804	6.85279	24.2351	104.42	29.3077	-3.27776	6.69439e-07	6.70983e-06	EQ963477	2274927	2275938	570	hypothetical protein	7	2	8	24	119	24	0.667753	0.168152	0.597657	0.477854	2.11363	9.10686	2.55603	4.59217
AFLA_121110	5.46894	1.92804	1.7132	47.4604	28.0794	8.54808	-3.25414	4.77189e-05	0.000326939	EQ963485	1384344	1384796	453	conserved hypothetical protein	5	2	2	47	32	7	0.600156	0.211582	0.188005	0.333247	5.20825	3.0814	0.938058	3.0759
AFLA_101720	3.28137	0	0	5.04898	15.7946	7.32693	-3.21883	0.0126371	0.0419143	EQ963484	1205421	1207174	1575	cytochrome P450, putative	3	0	0	5	18	6	0.10357	0	0	0.0345233	0.159361	0.498527	0.23126	0.296383
AFLA_090360	0	0.964022	1.7132	5.04898	16.6721	3.66346	-3.19579	0.0148692	0.0478899	EQ963480	331586	332062	477	conserved hypothetical protein	0	1	2	5	19	3	0	0.100468	0.178545	0.0930044	0.526192	1.73753	0.381797	0.881839
AFLA_126730	8.75031	2.89207	9.42259	81.7934	84.2381	21.9808	-3.16366	4.11436e-08	5.24876e-07	EQ963481	937907	938871	843	conserved hypothetical protein	8	3	11	81	96	18	0.516006	0.170545	0.55565	0.414067	4.82336	4.96753	1.29621	3.6957
AFLA_023040	514.081	650.715	733.249	5731.6	4967.42	5895.73	-3.1255	9.2753e-128	2.82155e-124	EQ963473	39903	42021	2109	C6 transcription factor, putative	470	675	856	5676	5661	4828	12.1175	15.3382	17.2836	14.9131	135.101	117.088	138.97	130.386
AFLA_017300	183.757	140.747	162.754	1407.65	1585.61	1230.92	-3.1197	3.83172e-100	3.88536e-97	EQ963474	1200558	1202512	1620	cytochrome P450 oxidoreductase OrdA-like, putative	168	146	190	1394	1807	1008	5.6388	4.31901	4.99431	4.98404	43.1957	48.6564	37.7725	43.2082
AFLA_096530	3.28137	5.78413	6.85279	46.4506	48.2614	45.1827	-3.11141	3.84158e-09	5.81397e-08	EQ963480	1968130	1968972	765	peroxisomal biogenesis factor, putative	3	6	8	46	55	37	0.213232	0.375868	0.445313	0.344804	3.01848	3.13616	2.93609	3.03024
AFLA_082150	4.37516	9.64022	6.85279	86.8424	9.65229	84.2597	-3.1004	2.79063e-06	2.50047e-05	EQ963472	2646293	2652837	6138	polyketide synthase, putative	4	10	8	86	11	69	0.0354344	0.0780763	0.0555008	0.0563372	0.703338	0.078174	0.68242	0.487977
AFLA_139150	15.313	8.6762	17.132	19.1861	258.857	64.7212	-3.06022	0.00281801	0.0118403	EQ963478	2186341	2187941	1497	aflY/ hypA/ hypP/ hypothetical protein	14	9	20	19	295	53	0.508509	0.288116	0.568912	0.455179	0.637124	8.59601	2.14923	3.79412
AFLA_057710	14.2193	5.78413	1.7132	77.7542	44.7515	51.2885	-3.05194	2.61263e-08	3.45925e-07	EQ963477	838581	839689	1011	carboxyphosphonoenolpyruvate phosphonomutase, putative	13	6	2	77	51	42	0.699173	0.284411	0.0842394	0.355941	3.82324	2.20047	2.5219	2.84854
AFLA_139170	20.782	26.0286	30.8376	73.7151	511.571	53.7308	-3.04077	0.00227605	0.00992297	EQ963478	2189066	2190848	1732	aflW/ moxY/ monooxygenase	19	27	36	73	583	44	0.596483	0.747071	0.885098	0.742884	2.11576	14.6831	1.54218	6.11367
AFLA_009740	25.1571	5.78413	17.9886	161.567	159.701	76.9327	-3.04006	1.91142e-13	4.98033e-12	EQ963486	624923	625517	480	hypothetical protein	23	6	21	160	182	63	2.60543	0.59904	1.86301	1.68916	16.7329	16.5397	7.96763	13.7467
AFLA_121390	20.782	13.4963	17.132	143.391	109.685	167.298	-3.03414	1.74879e-20	9.25187e-19	EQ963485	1457392	1458779	1278	conserved hypothetical protein	19	14	20	142	125	137	0.808379	0.52498	0.666401	0.666587	5.57763	4.26654	6.50758	5.45058
AFLA_138450	3.28137	9.64022	11.1358	92.9012	40.3641	62.2789	-2.99146	2.52201e-09	3.91426e-08	EQ963478	2016011	2017681	1521	conserved hypothetical protein	3	10	13	92	46	51	0.107247	0.315077	0.363957	0.262094	3.03634	1.31924	2.0355	2.13036
AFLA_077610	4.37516	0	11.9924	49.48	50.8939	31.75	-2.98	3.08765e-06	2.75444e-05	EQ963472	1420848	1422600	1518	MFS drug efflux transporter, putative	4	0	14	49	58	26	0.143278	0	0.392729	0.178669	1.62038	1.66668	1.03976	1.44227
AFLA_070180	2.18758	0.964022	2.5698	20.1959	20.1821	2.44231	-2.91259	0.0039951	0.0159228	EQ963479	1619455	1621735	2124	conserved hypothetical protein	2	1	3	20	23	2	0.0511998	0.0225627	0.0601455	0.044636	0.472681	0.472356	0.0571617	0.334066
AFLA_057550	3.28137	3.85609	2.5698	22.2155	28.9569	20.7596	-2.90229	3.61538e-05	0.000255026	EQ963477	795121	796794	1203	conserved hypothetical protein	3	4	3	22	33	17	0.135596	0.159346	0.106192	0.133711	0.918014	1.19659	0.857853	0.990819
AFLA_139030	100.629	80.9778	140.482	850.248	704.617	846.26	-2.89071	1.36621e-55	4.26257e-53	EQ963478	2159131	2160897	1767	siderophore iron transporter, putative	92	84	164	842	803	693	2.83103	2.27818	3.95224	3.02048	23.9204	19.8233	23.8082	22.5173
AFLA_122110	1094.88	716.268	940.546	7190.75	5068.33	7732.35	-2.86132	1.30949e-67	5.49444e-65	EQ963485	1625060	1625572	513	bifunctional catalase-peroxidase Cat2	1001	743	1098	7121	5776	6332	106.098	69.4093	91.1426	88.8835	696.813	491.141	749.296	645.75
AFLA_139200	16.4068	23.1365	10.2792	42.4114	273.774	37.8558	-2.83266	0.00352311	0.014304	EQ963478	2196236	2198596	1997	aflQ/ ordA/ ord-1/ oxidoreductase/ cytochrome P450 monooxigenase	15	24	12	42	312	31	0.408419	0.575942	0.255882	0.413414	1.05576	6.81511	0.942352	2.93774
AFLA_128030	1.09379	0.964022	6.85279	18.1763	35.0992	10.9904	-2.80744	0.000806686	0.00402285	EQ963481	1310210	1310866	516	hypothetical protein	1	1	8	18	40	9	0.105376	0.0928744	0.660202	0.286151	1.75112	3.38148	1.05882	2.06381
AFLA_005450	26.2509	9.64022	19.7018	144.401	185.148	54.952	-2.80329	1.09839e-10	2.03118e-09	EQ963482	1451477	1452599	1074	conserved hypothetical protein	24	10	23	143	211	45	1.21506	0.446212	0.911927	0.857735	6.68381	8.56988	2.54354	5.93241
AFLA_017750	38.2826	25.0646	50.5393	361.507	313.261	118.452	-2.79887	2.05694e-15	6.76455e-14	EQ963474	1336571	1337276	648	conserved hypothetical protein	35	26	59	358	357	97	2.93688	1.92284	3.87716	2.91229	27.7332	24.032	9.08712	20.2841
AFLA_029850	75.4714	50.1291	73.6675	564.476	264.999	543.414	-2.78284	2.0154e-25	1.49533e-23	EQ963473	1906953	1908031	1017	cysteine-rich secreted protein	69	52	86	559	302	445	3.6891	2.45035	3.60092	3.24679	27.592	12.9534	26.5625	22.3693
AFLA_077600	43.7516	36.6328	35.9772	315.056	345.727	135.548	-2.78275	5.65518e-19	2.66714e-17	EQ963472	1419245	1419979	735	conserved hypothetical protein	40	38	42	312	394	111	2.95914	2.47766	2.43332	2.62337	21.3088	23.3833	9.1678	17.9533
AFLA_067320	10.9379	9.64022	2.5698	52.5094	80.7282	19.5385	-2.7577	4.44386e-06	3.81332e-05	EQ963479	828204	828766	414	conserved hypothetical protein	10	10	3	52	92	16	1.31339	1.15757	0.308573	0.926508	6.30515	9.69358	2.34612	6.11495
AFLA_065440	39.3764	86.762	85.6599	617.995	254.469	559.289	-2.75369	7.4795e-08	9.11929e-07	EQ963479	313343	313789	342	conserved hypothetical protein	36	90	100	612	290	458	5.7236	12.6114	12.4512	10.262	89.8292	36.9886	81.296	69.3713
AFLA_126180	25.1571	22.1725	14.5622	139.352	85.1156	189.279	-2.74734	1.97557e-14	5.82051e-13	EQ963481	763164	765050	1452	sugar transporter, putative	23	23	17	138	97	155	0.861299	0.759114	0.498562	0.706325	4.77095	2.91408	6.4803	4.72178
AFLA_070130	19.6882	20.2445	17.132	72.7053	251.837	51.2885	-2.72812	1.86507e-08	2.53001e-07	EQ963479	1599920	1601783	1512	MFS multidrug transporter, putative	18	21	20	72	287	42	0.647311	0.6656	0.563268	0.625393	2.39041	8.27993	1.68627	4.11887
AFLA_044690	0	6.74815	11.9924	47.4604	50.0164	30.5289	-2.72647	8.20121e-06	6.6617e-05	EQ963476	1742544	1742839	228	hypothetical protein	0	7	14	47	57	25	0	1.47133	2.61475	1.36202	10.348	10.9053	6.65633	9.30319
AFLA_003330	1.09379	0.964022	2.5698	10.098	12.2847	8.54808	-2.71333	0.00853423	0.0303019	EQ963482	757691	758023	333	hypothetical protein	1	1	3	10	14	7	0.163286	0.143914	0.383631	0.230277	1.50747	1.83392	1.2761	1.53916
AFLA_114200	9.8441	6.74815	6.85279	116.126	12.2847	24.4231	-2.71202	9.28584e-05	0.000591571	EQ963487	228	515	288	hypothetical protein	9	7	8	115	14	20	1.69919	1.1648	1.18286	1.34895	20.0446	2.12047	4.21568	8.79359
AFLA_118990	7.65652	8.6762	9.42259	65.6367	58.7912	43.9616	-2.70622	2.92447e-09	4.4761e-08	EQ963485	860771	862732	1713	efflux pump antibiotic resistance protein, putative	7	9	11	65	67	36	0.222194	0.251786	0.273446	0.249142	1.9048	1.70614	1.27578	1.6289
AFLA_060770	92.9721	107.97	154.188	794.709	816.934	644.77	-2.66012	3.78948e-47	8.53897e-45	EQ963477	1609421	1610066	474	conserved hypothetical protein	85	112	180	787	931	528	9.75064	11.3236	16.1708	12.415	83.3468	85.6777	67.6216	78.882
AFLA_023000	1038.01	1189.6	1205.23	7592.65	6148.51	7867.9	-2.65315	2.12429e-114	3.69262e-111	EQ963473	30057	31125	1017	Ankyrin domain protein	949	1234	1407	7519	7007	6443	50.7385	58.1487	58.9128	55.9333	371.135	300.544	384.589	352.089
AFLA_087470	623.46	466.587	704.981	4147.23	2776.35	4350.97	-2.65006	1.27528e-53	3.69466e-51	EQ963472	4077064	4078134	1071	plasma membrane low affinity zinc ion transporter, putative	570	484	823	4107	3164	3563	28.9386	21.6572	32.7225	27.7728	192.499	128.868	201.956	174.441
AFLA_034590	4.37516	0.964022	0	14.1371	8.77481	8.54808	-2.63931	0.0145716	0.0471664	EQ963473	3185940	3186395	162	hypothetical protein	4	1	0	14	10	7	1.34257	0.295822	0	0.546131	4.33816	2.69266	2.62309	3.21797
AFLA_109580	6.56273	0.964022	0	11.1077	24.5695	8.54808	-2.63825	0.00805703	0.0288008	EQ963475	1456590	1457544	891	conserved hypothetical protein	6	1	0	11	28	7	0.366156	0.0537859	0	0.139981	0.619737	1.37081	0.476925	0.82249
AFLA_139250	9.8441	9.64022	2.5698	14.1371	108.808	9.76924	-2.61449	0.000846692	0.0042034	EQ963478	2205644	2207305	1608	aflL/ verB/ desaturase/ P450 monooxygenase	9	10	3	14	124	8	0.304333	0.29803	0.0794459	0.22727	0.437053	3.36382	0.302019	1.36763
AFLA_070490	426.578	397.177	505.393	3111.18	2430.62	2438.65	-2.58451	2.23591e-81	1.29555e-78	EQ963479	1701255	1701836	582	conserved hypothetical protein	390	412	590	3081	2770	1997	36.4363	33.925	43.1684	37.8432	265.743	207.612	208.298	227.218
AFLA_036370	1087.23	894.612	1167.54	7100.88	5869.47	5774.84	-2.57313	8.11219e-96	7.59301e-93	EQ963473	3679184	3681492	1803	phosphoenolpyruvate carboxykinase AcuF	994	928	1363	7032	6689	4729	29.9767	24.666	32.1912	28.9446	195.783	161.831	159.222	172.279
AFLA_139210	29.5323	59.7694	55.6789	82.8032	694.965	84.2597	-2.57176	0.011592	0.0390785	EQ963478	2199609	2201242	1404	aflP/ omtA/ omt-1/ O-methyltransferase A	27	62	65	82	792	69	1.04566	2.11627	1.97144	1.71112	2.93183	24.6068	2.9834	10.174
AFLA_017460	100.629	104.114	129.346	831.062	273.774	869.462	-2.5618	5.9693e-07	6.04783e-06	EQ963474	1233898	1235115	1218	conserved hypothetical protein	92	108	151	823	312	712	4.10708	4.24935	5.27918	4.5452	33.9191	11.1739	35.4864	26.8598
AFLA_124860	4.37516	17.3524	11.1358	89.8718	47.3839	56.1731	-2.5402	8.53435e-08	1.02513e-06	EQ963481	436626	437045	327	hypothetical protein	4	18	13	89	54	46	0.665127	2.63798	1.6929	1.66534	13.6626	7.20348	8.53964	9.80192
AFLA_077920	4.37516	0.964022	13.7056	34.333	57.9137	17.0962	-2.49971	0.000320486	0.00177097	EQ963472	1496683	1498484	1647	glutamate decarboxylase	4	1	16	34	66	14	0.132056	0.0290973	0.413678	0.191611	1.03628	1.74802	0.516017	1.10011
AFLA_063730	1.09379	1.92804	4.28299	10.098	15.7946	15.875	-2.47336	0.00465799	0.018172	EQ963477	2374830	2376455	1626	conserved hypothetical protein	1	2	5	10	18	13	0.0334404	0.0589461	0.130944	0.0744436	0.308725	0.48289	0.485347	0.425654
AFLA_126710	5.46894	10.6042	1.7132	43.4212	38.6091	14.6539	-2.46578	0.000214689	0.00124111	EQ963481	927088	935426	7518	polyketide synthase, putative	5	11	2	43	44	12	0.0361626	0.0701191	0.0113283	0.0392033	0.287117	0.255298	0.0968966	0.213104
AFLA_096040	25857.2	14640.6	29501.3	166021	75065.8	144973	-2.46342	2.68078e-09	4.12908e-08	EQ963480	1860021	1861307	1287	conserved hypothetical protein	23640	15187	34440	164411	85547	118718	998.761	565.509	1139.52	901.262	6412.76	2899.5	5599.74	4970.66
AFLA_058860	56.877	24.1005	30.8376	159.548	257.102	186.837	-2.44875	9.37679e-16	3.17649e-14	EQ963477	1141330	1142771	1284	oxidoreductase, zinc-binding dehydrogenase family, putative	52	25	36	158	293	153	2.20207	0.933084	1.19392	1.44302	6.1771	9.95403	7.23363	7.78825
AFLA_032960	8.75031	8.6762	0.856599	27.2645	23.692	46.4039	-2.4384	0.000170761	0.00101704	EQ963473	2751914	2753656	1743	MFS transporter, putative	8	9	1	27	27	38	0.249566	0.247452	0.0244309	0.173816	0.777605	0.675714	1.32348	0.925598
AFLA_101470	32.8137	37.5969	29.981	194.891	86.8706	245.452	-2.38854	4.96851e-12	1.08346e-10	EQ963484	1142394	1143727	1077	glyceraldehyde-3-phosphate dehydrogenase, putative	30	39	35	193	99	201	1.5146	1.73538	1.38385	1.54461	8.99568	4.00974	11.3295	8.11163
AFLA_030660	74.3776	88.69	95.0825	432.192	505.429	411.529	-2.38199	4.80507e-40	8.12057e-38	EQ963473	2132542	2133882	1083	oxidoreductase, zinc-binding	68	92	111	428	576	337	3.41407	4.07104	4.36447	3.94986	19.8384	23.2001	18.89	20.6429
AFLA_097910	4.37516	9.64022	14.5622	41.4016	61.4236	48.8462	-2.38091	8.29154e-07	8.1977e-06	EQ963484	199946	200374	429	conserved hypothetical protein	4	10	17	41	70	40	0.506985	1.11709	1.68744	1.10384	4.79754	7.11766	5.66021	5.85847
AFLA_098560	1.09379	2.89207	6.85279	14.1371	21.937	20.7596	-2.34492	0.00204305	0.00901167	EQ963484	364430	365164	735	hypothetical protein	1	3	8	14	25	17	0.0739784	0.195605	0.463489	0.244357	0.956166	1.48371	1.40408	1.28132
AFLA_077340	6.56273	6.74815	10.2792	42.4114	10.5298	67.1635	-2.32634	0.000263329	0.0014924	EQ963472	1360748	1361224	354	conserved hypothetical protein	6	7	12	42	12	55	0.921596	0.947634	1.44349	1.10424	5.95578	1.47868	9.43168	5.62205
AFLA_082850	36.095	31.8127	38.5469	144.401	272.896	111.125	-2.31633	2.46025e-12	5.54377e-11	EQ963472	2850111	2851376	1266	C2H2 type conidiation transcription factor BrlA	33	33	45	143	311	91	1.41734	1.24918	1.51361	1.39338	5.67015	10.7158	4.36352	6.91648
AFLA_066720	36.095	18.3164	15.4188	140.362	90.3805	109.904	-2.30624	6.18941e-11	1.17493e-09	EQ963479	655460	671802	15981	nonribosomal peptide synthase, putative	33	19	18	139	103	90	0.11228	0.0569765	0.0479629	0.0724065	0.43662	0.281145	0.341876	0.353213
AFLA_072670	451.735	303.667	399.175	2074.12	1638.26	1992.92	-2.30579	1.06401e-53	3.15778e-51	EQ963472	133492	134547	1056	zinc-iron transporter, putative	413	315	466	2054	1867	1632	21.2656	14.2953	18.7914	18.1174	97.6403	77.1218	93.8179	89.5267
AFLA_117020	21.8758	6.74815	23.1282	69.6759	64.0561	122.115	-2.29843	9.26522e-08	1.10855e-06	EQ963485	346612	347697	1086	alkanesulfonate monooxygenase, putative	20	7	27	69	73	100	1.00137	0.308897	1.05869	0.789652	3.18942	2.93217	5.58985	3.90381
AFLA_040230	2629.47	1961.78	2474.71	13254.6	9709.32	11775.6	-2.29769	1.23578e-65	5.0123e-63	EQ963476	554272	555738	1467	low affinity iron transporter, putative	2404	2035	2889	13126	11065	9643	89.1039	66.4783	83.8598	79.814	449.153	329.017	399.036	392.402
AFLA_106850	2222.58	2120.85	2567.23	12963.8	7992.09	12807.5	-2.2882	3.74375e-48	8.93214e-46	EQ963475	705609	706669	948	thioredoxin reductase GliT-like, putative	2032	2200	2997	12838	9108	10488	116.549	111.214	134.622	120.795	679.8	419.094	671.605	590.166
AFLA_139400	258.134	269.926	316.085	623.044	2843.91	621.568	-2.27615	0.0019087	0.0084887	EQ963478	2238777	2239550	633	aflCa / hypC / hypothetical protein	236	280	369	617	3241	509	20.2722	21.1983	24.8233	22.0979	48.9298	223.343	48.8139	107.029
AFLA_087460	1.09379	2.89207	4.28299	18.1763	10.5298	12.2115	-2.27127	0.00791462	0.0284207	EQ963472	4075407	4075871	156	hypothetical protein	1	3	5	18	12	10	0.348552	0.9216	1.36484	0.878331	5.79216	3.35547	3.89139	4.34634
AFLA_138910	7.65652	8.6762	12.849	59.5779	31.5893	51.2885	-2.26783	2.79e-06	2.50047e-05	EQ963478	2131849	2133053	1083	hypothetical protein	7	9	15	59	36	42	0.351449	0.398254	0.589793	0.446498	2.73474	1.45001	2.35424	2.17966
AFLA_016350	397.045	361.508	670.717	3091.99	1119.67	2671.89	-2.2674	7.19896e-06	5.92672e-05	EQ963474	957079	957672	594	NAD(P)H-dependent FMN reductase LOT6, putative	363	375	783	3062	1276	2188	33.2286	30.2546	56.1322	39.8718	258.768	93.7046	223.61	192.028
AFLA_059100	5.46894	0.964022	2.5698	15.1469	14.9172	12.2115	-2.26466	0.00717478	0.0262486	EQ963477	1192927	1193386	366	cytochrome B5 mitochondrial, putative	5	1	3	15	17	10	0.742816	0.130938	0.349041	0.407598	2.05732	2.02612	1.65863	1.91402
AFLA_078140	172.819	250.646	226.142	1152.18	773.06	1201.62	-2.26311	6.56001e-35	8.31482e-33	EQ963472	1551809	1552531	723	acetyltransferase, GNAT family	158	260	264	1141	881	984	11.8826	17.2338	15.549	14.8885	79.2209	53.1538	82.6202	71.665
AFLA_139310	92.9721	114.719	119.924	214.077	1202.15	148.981	-2.25657	0.0124805	0.0414813	EQ963478	2214407	2215880	1356	aflE/ norA/ aad/ adh-2/ NOR reductase/ dehydrogenase	85	119	140	212	1370	122	3.40841	4.20565	4.39648	4.00351	7.84817	44.0715	5.46173	19.1271
AFLA_125770	83.128	55.9133	67.6713	341.311	497.531	144.096	-2.25186	1.83045e-05	0.000136854	EQ963481	663522	665213	1632	LysR family regulatory protein, putative	76	58	79	338	567	118	2.53213	1.70315	2.06131	2.09886	10.3965	15.1551	4.38926	9.98031
AFLA_125700	140.005	185.092	178.173	1060.29	450.148	874.347	-2.24143	1.2557e-20	6.67223e-19	EQ963481	650357	651400	1044	ribokinase	128	192	208	1050	513	716	6.66656	8.81346	8.48397	7.988	50.4872	21.4345	41.6334	37.8517
AFLA_054800	299.698	346.084	286.961	1512.67	1302.18	1533.77	-2.22067	5.8655e-68	2.54898e-65	EQ963477	40410	41953	1332	C2H2 transcription factor (Azf1), putative	274	359	335	1498	1484	1256	11.1851	12.9162	10.7097	11.6037	56.4547	48.5989	57.242	54.0985
AFLA_063310	15.313	10.6042	4.28299	31.3037	75.4633	29.3077	-2.20481	8.35854e-05	0.000537846	EQ963477	2279779	2280817	987	conserved hypothetical protein	14	11	5	31	86	24	0.771265	0.534099	0.215719	0.507028	1.57666	3.80082	1.47613	2.28454
AFLA_089450	14.2193	31.8127	35.1206	108.048	142.152	128.221	-2.20393	7.78354e-12	1.65867e-10	EQ963480	103483	105329	1644	GABA permease, putative	13	33	41	107	162	105	0.429966	0.961962	1.06199	0.817971	3.26719	4.29843	3.87719	3.81427
AFLA_066710	21.8758	12.5323	11.1358	105.019	25.4469	76.9327	-2.19542	1.26982e-05	9.85403e-05	EQ963479	653979	655109	963	conserved hypothetical protein	20	13	13	104	29	63	1.12927	0.646938	0.574849	0.783684	5.42125	1.31362	3.9714	3.56876
AFLA_044800	12.0317	6.74815	5.13959	56.5485	36.8542	13.4327	-2.18695	0.000373532	0.00203271	EQ963476	1773623	1774026	279	conidiation protein Con-6, putative	11	7	6	56	42	11	2.14378	1.20237	0.915764	1.42064	10.0757	6.56662	2.39342	6.34525
AFLA_074410	5.46894	3.85609	3.4264	27.2645	10.5298	19.5385	-2.17697	0.00280922	0.0118115	EQ963472	578975	580031	999	dihydrodipicolinate synthase, putative	5	4	4	27	12	16	0.272143	0.191885	0.170503	0.21151	1.35672	0.523977	0.972264	0.950987
AFLA_120690	13.1255	11.5683	22.2716	70.6857	65.811	78.1539	-2.17406	1.4784e-08	2.0419e-07	EQ963485	1290586	1291376	615	conserved hypothetical protein	12	12	26	70	75	64	1.06096	0.935087	1.80026	1.26543	5.71367	5.31965	6.31734	5.78355
AFLA_020220	20.782	20.2445	27.4112	108.048	44.7515	157.529	-2.16813	2.27129e-07	2.52624e-06	EQ963474	2020553	2021716	1164	aminotransferase class III, putative	19	21	32	107	51	129	0.887551	0.864594	1.17067	0.974271	4.61448	1.91123	6.7277	4.41781
AFLA_060780	10.9379	10.6042	13.7056	43.4212	60.5462	54.952	-2.16696	4.42366e-07	4.65058e-06	EQ963477	1612402	1613422	756	hydrophobin family protein	10	11	16	43	69	45	0.719235	0.697295	0.901228	0.772586	2.85522	3.98129	3.61344	3.48331
AFLA_040170	6.56273	8.6762	0.856599	19.1861	30.7118	20.7596	-2.16576	0.00191921	0.00852607	EQ963476	537624	537953	270	hypothetical protein	6	9	1	19	35	17	1.20831	1.59744	0.157715	0.987823	3.5325	5.65459	3.82221	4.33643
AFLA_124380	2.18758	6.74815	2.5698	20.1959	23.692	7.32693	-2.16376	0.0068333	0.0252268	EQ963481	306975	308498	657	hypothetical protein	2	7	3	20	27	6	0.165523	0.510597	0.194443	0.290188	1.52812	1.79265	0.55439	1.29172
AFLA_024250	20.782	20.2445	17.9886	54.529	115.827	90.3654	-2.14917	1.16516e-08	1.64283e-07	EQ963473	358173	359911	1647	general amidase, putative	19	21	21	54	132	74	0.627267	0.611043	0.542953	0.593754	1.64586	3.49604	2.72752	2.62314
AFLA_116600	9.8441	15.4244	12.849	54.529	46.5065	67.1635	-2.12913	4.13705e-07	4.37736e-06	EQ963485	206389	207845	1245	dimethylallyl tryptophan synthase, putative	9	16	15	54	53	55	0.393066	0.615881	0.513049	0.507332	2.17729	1.85696	2.68178	2.23868
AFLA_053530	16.4068	8.6762	11.9924	51.4996	54.4038	54.952	-2.12764	5.35788e-07	5.51096e-06	EQ963483	1609089	1610439	810	zeaxanthin epoxidase, putative	15	9	14	51	62	45	1.00693	0.53248	0.736003	0.758471	3.16066	3.3389	3.37254	3.2907
AFLA_014260	48.1267	50.1291	39.4035	211.047	212.35	174.625	-2.12656	1.37657e-19	6.72697e-18	EQ963474	382918	383792	771	conidial hydrophobin RodB/HypB	44	52	46	209	242	143	3.10306	3.23218	2.54062	2.95862	13.6077	13.6917	11.2593	12.8529
AFLA_058880	173.912	162.92	220.146	861.355	867.828	702.164	-2.12375	2.28706e-41	4.2165e-39	EQ963477	1147184	1149174	1881	flavin-binding monooxygenase, putative	159	169	257	853	989	575	4.59622	4.3057	5.8181	4.90667	22.7642	22.9353	18.557	21.4188
AFLA_124030	15.313	11.5683	11.9924	66.6465	73.7084	26.8654	-2.12067	7.29277e-06	5.98371e-05	EQ963481	219977	221953	1635	MFS transporter, putative	14	12	14	66	84	22	0.465589	0.35173	0.364625	0.393981	2.02637	2.24108	0.816836	1.69476
AFLA_110690	2201.8	1824.89	1990.74	8876.1	8514.19	8727.59	-2.11826	5.91177e-108	7.99272e-105	EQ963475	1739599	1740743	1089	cytochrome c peroxidase Ccp1, putative	2013	1893	2324	8790	9703	7147	100.51	83.3045	90.8751	91.5631	405.185	388.664	398.406	397.418
AFLA_082190	12.0317	15.4244	8.56599	87.8522	13.1622	54.952	-2.11413	0.000315166	0.00174633	EQ963472	2659280	2660107	828	conserved hypothetical protein	11	16	10	87	15	45	0.722362	0.926052	0.514288	0.720901	5.2745	0.790237	3.29922	3.12132
AFLA_124990	2579.15	2252.92	3010.09	17076.6	2745.64	13967.6	-2.10724	0.00316953	0.0130824	EQ963481	467409	469358	1254	hypothetical protein	2358	2337	3514	16911	3129	11438	102.244	89.3114	119.328	103.628	676.962	108.844	553.71	446.505
AFLA_041390	7.65652	1.92804	3.4264	9.08816	33.3443	12.2115	-2.10712	0.00874132	0.0308867	EQ963476	843341	844488	1005	conserved hypothetical protein	7	2	4	9	38	10	0.378725	0.0953696	0.169485	0.214527	0.449541	1.64935	0.604037	0.900977
AFLA_096060	3956.23	1607.99	3898.38	14246.2	12333.9	14156.8	-2.10603	1.77653e-07	2.02215e-06	EQ963480	1864102	1865796	1695	conserved hypothetical protein	3617	1668	4551	14108	14056	11593	116.03	47.1598	114.334	92.5079	417.819	361.733	415.199	398.25
AFLA_074420	14.2193	12.5323	25.698	87.8522	79.8507	58.6154	-2.09728	6.39646e-08	7.88573e-07	EQ963472	580308	581306	999	conserved hypothetical protein	13	13	30	87	91	48	0.707572	0.623625	1.27877	0.869989	4.37166	3.97349	2.91679	3.75398
AFLA_045540	7.65652	2.89207	5.99619	30.2939	15.7946	24.4231	-2.09585	0.00126628	0.00596059	EQ963476	1956126	1957964	1560	cytochrome P450, putative	7	3	7	30	18	20	0.243987	0.09216	0.191078	0.175741	0.965359	0.50332	0.778279	0.748986
AFLA_006090	27.3447	37.5969	44.5431	145.411	150.049	174.625	-2.08804	3.9208e-15	1.27562e-13	EQ963482	1642441	1643530	254	hypothetical protein	25	39	52	144	171	143	5.35179	7.35829	8.71778	7.14262	28.4591	29.367	34.1768	30.6676
AFLA_011330	73.2839	91.5821	61.6751	451.379	148.294	362.683	-2.08593	3.38333e-11	6.64005e-10	EQ963486	1036652	1038276	1563	MFS transporter, putative	67	95	72	447	169	297	2.33082	2.9128	1.9616	2.40174	14.3562	4.71655	11.5353	10.2027
AFLA_105780	12.0317	8.6762	2.5698	35.3428	33.3443	26.8654	-2.07229	0.000331336	0.00182347	EQ963475	429216	429586	270	conserved hypothetical protein	11	9	3	35	38	22	2.21524	1.59744	0.473145	1.42861	6.50724	6.13926	4.94639	5.8643
AFLA_135310	2886.51	2609.61	3128.3	13740.3	11437.1	11082	-2.07174	6.46257e-77	3.41898e-74	EQ963478	1161746	1161940	195	hypothetical protein	2639	2707	3652	13607	13034	9075	735.864	665.273	797.504	732.88	3502.84	2915.68	2825.15	3081.22
AFLA_089460	4.37516	7.71218	4.28299	28.2743	16.6721	23.2019	-2.05393	0.00140103	0.0065043	EQ963480	106024	107722	684	conserved hypothetical protein	4	8	5	28	19	19	0.317978	0.560505	0.311279	0.396587	2.05492	1.2117	1.68627	1.65096
AFLA_066690	5.46894	6.74815	12.849	40.3918	36.8542	28.0866	-2.05153	0.000110865	0.000694288	EQ963479	650393	651371	903	pyrroline-5-carboxylate reductase, putative	5	7	15	40	42	23	0.301075	0.371498	0.707359	0.459977	2.22364	2.02889	1.54621	1.93291
AFLA_084860	2207.27	1714.03	2169.76	9345.66	6803.11	8745.91	-2.03098	1.6233e-51	4.11506e-49	EQ963472	3398145	3398360	216	conserved hypothetical protein	2018	1778	2533	9255	7753	7162	507.996	394.479	499.365	467.28	2150.87	1565.71	2012.84	1909.81
AFLA_030430	410.171	429.954	424.873	1994.35	1468.02	1686.41	-2.02435	2.20753e-53	6.10482e-51	EQ963473	2072026	2075970	3399	fatty acid oxygenase PpoC, putative	375	446	496	1975	1673	1381	5.99891	6.28825	6.21394	6.16703	29.1681	21.4705	24.6645	25.101
AFLA_007690	21.8758	16.3884	5.13959	69.6759	40.3641	63.5	-2.02032	2.16173e-05	0.000159129	EQ963486	90784	91098	315	conserved hypothetical protein	20	17	6	69	46	52	3.45233	2.58633	0.811105	2.28325	10.9959	6.37006	10.0213	9.12908
AFLA_124150	6.56273	5.78413	11.1358	33.3232	22.8145	40.2981	-2.01458	0.000264368	0.0014969	EQ963481	251064	252101	975	conserved hypothetical protein	6	6	13	33	26	33	0.33461	0.294912	0.567774	0.399099	1.69903	1.16323	2.05466	1.63897
AFLA_107610	399.233	392.357	484.835	1990.31	1139.85	1994.15	-2.00329	2.91713e-27	2.43121e-25	EQ963475	910051	910999	786	NmrA-like family protein	365	407	566	1971	1299	1633	25.2501	24.8152	30.6641	26.9098	125.88	72.0913	126.123	108.031
AFLA_109230	30.6261	17.3524	26.5546	129.254	69.321	98.9135	-1.99822	1.38844e-08	1.93301e-07	EQ963475	1345329	1346393	1005	2-hydroxyacid dehydrogenase, putative	28	18	31	128	79	81	1.5149	0.858326	1.31351	1.22891	6.39347	3.42892	4.8927	4.90503
AFLA_026050	137.817	154.244	194.448	674.543	617.746	652.097	-1.99235	5.89788e-37	8.2489e-35	EQ963473	820701	822143	921	conserved hypothetical protein	126	160	227	668	704	534	7.43881	8.32542	10.4955	8.75324	36.409	33.3434	35.1975	34.9833
AFLA_139280	6.56273	15.4244	3.4264	21.2057	67.566	10.9904	-1.99064	0.00502389	0.0194189	EQ963478	2210319	2212022	1593	aflN/ verA/ monooxygenase	6	16	4	21	77	9	0.204799	0.481338	0.106925	0.264354	0.661753	2.10849	0.34297	1.03774
AFLA_101800	22.9696	23.1365	34.264	105.019	145.662	68.3847	-1.98791	1.68419e-08	2.29488e-07	EQ963484	1226652	1228258	1353	class III chitinase, putative	21	24	40	104	166	56	0.843945	0.850079	1.25892	0.984315	3.85858	5.35189	2.51258	3.90768
AFLA_074930	21.8758	27.9566	10.2792	76.7445	78.0958	79.3751	-1.97529	1.61569e-07	1.85644e-06	EQ963472	708653	709468	816	conserved hypothetical protein	20	29	12	76	89	65	1.3327	1.70315	0.626221	1.22069	4.67537	4.75769	4.83563	4.75623
AFLA_104990	59.0646	83.8699	66.8147	351.409	117.582	356.577	-1.97216	2.04402e-09	3.20099e-08	EQ963475	227931	229434	1416	conserved hypothetical protein	54	87	78	348	134	292	2.07359	2.94443	2.34568	2.45457	12.337	4.12798	12.5184	9.66112
AFLA_015100	241.727	134.963	107.931	476.623	816.057	600.808	-1.96884	1.62859e-06	1.52554e-05	EQ963474	608078	609214	1059	2-hydroxyacid dehydrogenase, putative	221	140	126	472	930	492	11.3472	6.33546	5.06654	7.58307	22.3737	38.3075	28.2032	29.6281
AFLA_116490	13.1255	30.8487	20.5584	92.9012	75.4633	84.2597	-1.95899	4.08284e-08	5.21849e-07	EQ963485	187561	188037	477	conserved hypothetical protein	12	32	24	92	86	69	1.3679	3.21497	2.14254	2.24181	9.68193	7.8646	8.78133	8.77595
AFLA_041180	51.4081	29.8847	30.8376	246.39	129.867	53.7308	-1.94873	3.90521e-06	3.38211e-05	EQ963476	799769	800281	456	conserved hypothetical protein	47	31	36	244	148	44	5.60435	3.25794	3.36182	4.0747	26.8607	14.1577	5.85757	15.6253
AFLA_049550	5.46894	11.5683	5.99619	25.2449	22.8145	41.5193	-1.94762	0.000703182	0.00356068	EQ963483	458317	458814	498	conserved hypothetical protein	5	12	7	25	26	34	0.545925	1.15478	0.598557	0.766419	2.52001	2.27741	4.14457	2.98066
AFLA_099940	640.96	498.399	346.066	1497.53	2380.6	1812.19	-1.94044	6.05248e-23	3.83576e-21	EQ963484	763498	764334	837	conserved hypothetical protein	586	517	404	1483	2713	1484	38.0684	29.6013	20.5538	29.4078	88.9422	141.391	107.631	112.655
AFLA_042220	14.2193	10.6042	24.8414	68.6661	65.811	57.3943	-1.9364	1.43542e-06	1.35818e-05	EQ963476	1074533	1076905	2373	conserved hypothetical protein	13	11	29	68	75	47	0.297878	0.222147	0.520399	0.346808	1.43848	1.37867	1.20235	1.33983
AFLA_024530	701.119	1114.41	913.134	4789.46	1265.33	4300.91	-1.92401	0.000875331	0.00432266	EQ963473	415548	420328	4086	ABC multidrug transporter, putative	641	1156	1066	4743	1442	3522	8.53006	13.5583	11.1095	11.066	58.2703	15.3944	52.3264	41.997
AFLA_138440	12.0317	10.6042	7.70939	42.4114	28.0794	43.9616	-1.92065	9.47281e-05	0.000602221	EQ963478	2014215	2015198	984	hypothetical protein	11	11	9	42	32	36	0.607841	0.535727	0.389479	0.511016	2.14263	1.41857	2.22094	1.92738
AFLA_108510	97.3472	151.351	137.912	577.603	324.668	566.616	-1.92005	6.04672e-17	2.3658e-15	EQ963475	1136497	1137111	615	conserved hypothetical protein	89	157	161	572	370	464	7.86878	12.2341	11.1478	10.4169	46.6889	26.2436	45.8007	39.5777
AFLA_138790	12.0317	11.5683	12.849	47.4604	66.6885	21.9808	-1.91133	0.000132082	0.000808847	EQ963478	2106125	2107028	729	conserved hypothetical protein	11	12	15	47	76	18	0.82046	0.788859	0.876194	0.828505	3.2364	4.5476	1.49891	3.0943
AFLA_063360	203.445	154.244	134.486	479.653	737.084	620.347	-1.90598	1.1269e-22	7.10474e-21	EQ963477	2287912	2291138	2331	ATP-binding cassette transporter, putative	186	160	157	475	840	508	4.33874	3.28945	2.8681	3.49876	10.2292	15.7193	13.2297	13.0594
AFLA_072420	4.37516	11.5683	8.56599	32.3135	35.9767	23.2019	-1.89294	0.000633745	0.00324828	EQ963472	66724	73457	5520	hypothetical protein	4	12	10	32	41	19	0.0394016	0.104181	0.0771432	0.0735752	0.291007	0.323997	0.208951	0.274652
AFLA_094960	14.2193	5.78413	5.99619	30.2939	32.4668	31.75	-1.88773	0.000519782	0.00272734	EQ963480	1604310	1606178	1212	cytochrome P450, putative	13	6	7	30	37	26	0.583221	0.237244	0.245942	0.355469	1.24254	1.33167	1.30227	1.29216
AFLA_013510	6.56273	4.82011	7.70939	29.2841	11.4072	30.5289	-1.8843	0.00355025	0.014395	EQ963474	166142	167968	1623	myo-inositol transporter	6	5	9	29	13	25	0.201014	0.147638	0.236135	0.194929	0.896958	0.349399	0.935085	0.727147
AFLA_090690	2419.46	1980.1	2107.23	6870.65	10111.2	6916.62	-1.87741	3.32938e-38	5.12809e-36	EQ963480	399715	402188	2178	mycelial catalase Cat1	2212	2054	2460	6804	11523	5664	55.223	45.1948	48.0965	49.5048	156.819	230.783	157.868	181.824
AFLA_015110	1108.01	823.275	681.853	2435.63	4071.51	3074.87	-1.87515	3.10978e-10	5.39028e-09	EQ963474	610392	614120	3036	conserved hypothetical protein	1013	854	796	2412	4640	2518	18.1426	13.4804	11.1647	14.2626	39.8812	66.6673	50.3482	52.2989
AFLA_005460	25.1571	13.4963	9.42259	56.5485	83.3606	32.9712	-1.8747	7.65198e-05	0.00049871	EQ963482	1454392	1455020	546	cytochrome P450, putative	23	14	11	56	95	27	2.29049	1.2288	0.8579	1.45906	5.14858	7.58975	3.00193	5.24676
AFLA_007700	272.353	263.178	221.003	975.462	867.828	914.645	-1.86901	1.92266e-44	4.03361e-42	EQ963486	91675	92375	636	conserved hypothetical protein	249	273	258	966	989	749	21.288	20.5708	17.2742	19.711	76.2452	67.8322	71.4915	71.8563
AFLA_023720	16.4068	17.3524	21.415	97.9502	46.5065	57.3943	-1.8644	4.62033e-06	3.95082e-05	EQ963473	225725	225982	258	phosphocarrier protein HPr, putative	15	18	25	97	53	47	3.16129	3.34348	4.12626	3.54368	18.8732	8.96092	11.0588	12.9643
AFLA_041190	7.65652	2.89207	5.99619	31.3037	21.937	6.10577	-1.86116	0.0127054	0.042055	EQ963476	800975	801988	942	conserved hypothetical protein	7	3	7	31	25	5	0.404054	0.152622	0.316434	0.291037	1.65197	1.15767	0.322217	1.04395
AFLA_003310	12.0317	0.964022	4.28299	10.098	24.5695	26.8654	-1.85914	0.0152571	0.0488677	EQ963482	755120	755436	231	hypothetical protein	11	1	5	10	28	22	2.58925	0.20746	0.921711	1.23947	2.1731	5.2874	5.7815	4.414
AFLA_066500	63.4398	51.0932	79.6637	235.282	222.003	250.337	-1.85878	2.51505e-17	1.02352e-15	EQ963479	602969	604176	1080	gibberellin 20-oxidase, putative	58	53	93	233	253	205	2.92009	2.35179	3.66687	2.97958	10.8299	10.2186	11.5228	10.8571
AFLA_137250	1568.49	1076.81	1326.87	5680.1	3803	4810.13	-1.84765	1.14796e-32	1.26985e-30	EQ963478	1696487	1698349	1545	MFS transporter, putative	1434	1117	1549	5625	4334	3939	50.4677	34.6474	42.6933	42.6028	182.762	122.365	154.77	153.299
AFLA_121020	8.75031	7.71218	9.42259	33.3232	32.4668	26.8654	-1.84103	0.000396964	0.00214202	EQ963485	1364919	1366205	1287	lipase 8 precursor, putative	8	8	11	33	37	22	0.33799	0.297891	0.363957	0.33328	1.28715	1.25406	1.0377	1.19297
AFLA_035680	1791.63	1329.39	1782.58	6330.41	5424.58	5732.1	-1.8344	6.89496e-49	1.67796e-46	EQ963473	3489419	3490297	879	hydrolase, putative	1638	1379	2081	6269	6182	4694	101.325	75.1833	100.814	92.4407	358.015	306.787	324.178	329.66
AFLA_118650	5.46894	9.64022	11.9924	29.2841	37.7317	29.3077	-1.81439	0.000545306	0.00285021	EQ963485	785536	786250	540	hypothetical protein	5	10	14	29	43	24	0.503464	0.887467	1.104	0.831645	2.69586	3.47353	2.69803	2.95581
AFLA_101640	517.362	627.578	553.363	2629.51	779.203	2549.77	-1.81064	0.000565576	0.00294603	EQ963484	1184763	1185237	390	conserved hypothetical protein	473	651	646	2604	888	2088	65.9461	79.9949	70.535	72.1587	335.173	99.3219	325.009	253.168
AFLA_124290	327.043	263.178	238.134	1077.45	723.044	1095.38	-1.80706	1.90689e-24	1.3297e-22	EQ963481	284346	286236	1674	conserved hypothetical protein	299	273	278	1067	824	897	9.71199	7.81543	7.07173	8.19972	31.9964	21.4718	32.5287	28.6656
AFLA_075910	28.4385	26.0286	16.2754	77.7542	81.6057	85.4808	-1.80327	9.40412e-08	1.12296e-06	EQ963472	950714	952666	1651	methionine permease, putative	26	27	19	77	93	70	0.856286	0.783723	0.490053	0.710021	2.34119	2.45715	2.57383	2.45739
AFLA_054500	40.4702	93.5101	82.2335	259.517	237.797	260.106	-1.79865	8.01561e-13	1.90496e-11	EQ963483	1858855	1860460	1554	penicillin-binding protein, putative	37	97	96	257	271	213	1.29462	2.99135	2.63061	2.30553	8.30184	7.60702	8.32067	8.07651
AFLA_097750	491.111	382.717	430.869	1908.51	1224.96	1386.01	-1.79327	6.35549e-28	5.52382e-26	EQ963484	164259	165354	918	conserved hypothetical protein	449	397	503	1890	1396	1135	26.5948	20.725	23.3325	23.5508	103.35	66.3345	75.0556	81.5801
AFLA_109320	926.439	595.766	801.777	2631.53	2799.16	2610.83	-1.79192	4.40425e-37	6.23151e-35	EQ963475	1366834	1368425	1092	3-hydroxyisobutyrate dehydrogenase	847	618	936	2606	3190	2138	42.1748	27.1214	36.4997	35.2653	119.797	127.428	118.854	122.026
AFLA_063290	3.28137	4.82011	7.70939	23.2253	22.8145	8.54808	-1.77945	0.0133357	0.0438681	EQ963477	2277296	2278121	777	conserved hypothetical protein	3	5	9	23	26	7	0.209939	0.308386	0.49324	0.337188	1.48593	1.45965	0.546898	1.16416
AFLA_039400	18.5944	26.0286	26.5546	78.764	97.4003	68.3847	-1.77739	1.56073e-07	1.80009e-06	EQ963476	345835	346341	393	extracellular guanyl-specific ribonuclease RntA	17	27	31	78	111	56	2.35206	3.29243	3.35897	3.00115	9.9631	12.3205	8.65018	10.3112
AFLA_078240	35.0012	31.8127	20.5584	133.293	83.3606	78.1539	-1.7661	2.39781e-07	2.6452e-06	EQ963472	1567377	1568207	831	conserved hypothetical protein	32	33	24	132	95	64	2.09383	1.90309	1.22983	1.74225	7.9738	4.98677	4.67529	5.87862
AFLA_077260	96.2534	63.6254	131.916	352.419	240.43	401.76	-1.76254	5.70175e-12	1.2367e-10	EQ963472	1342664	1343971	987	aldo-keto reductase (YakC), putative	88	66	154	349	274	329	4.84795	3.20459	6.64416	4.8989	17.7501	12.1096	20.2352	16.6983
AFLA_056870	27.3447	11.5683	9.42259	63.6171	61.4236	35.4135	-1.75966	0.000170195	0.00101467	EQ963477	612587	613087	324	conserved hypothetical protein	25	12	11	63	70	29	4.19554	1.77493	1.44572	2.47206	9.76086	9.42431	5.43354	8.20623
AFLA_040270	61.2522	71.3376	66.8147	177.724	300.976	190.5	-1.7494	2.4054e-12	5.44031e-11	EQ963476	564011	564376	291	hypothetical protein	56	74	78	176	343	156	10.4638	12.1867	11.414	11.3548	30.3607	51.4159	32.5433	38.1066
AFLA_090030	2.18758	15.4244	3.4264	34.333	15.7946	20.7596	-1.74653	0.0142349	0.0462635	EQ963480	257713	258802	972	aryl-alcohol dehydrogenase, putative	2	16	4	34	18	17	0.111881	0.788859	0.175239	0.35866	1.75592	0.807798	1.06173	1.20848
AFLA_116480	6.56273	13.4963	11.9924	27.2645	38.6091	42.7404	-1.74524	0.000460507	0.00244692	EQ963485	186108	187194	1020	dihydroflavonal-4-reductase, putative	6	14	14	27	44	35	0.319848	0.65777	0.584473	0.520697	1.32879	1.88169	2.08304	1.76451
AFLA_122080	2.18758	6.74815	8.56599	32.3135	11.4072	15.875	-1.74178	0.0148578	0.0478661	EQ963485	1616873	1618029	1083	conserved hypothetical protein	2	7	10	32	13	13	0.100414	0.309753	0.393195	0.267787	1.48325	0.523614	0.728693	0.911852
AFLA_116440	62.346	47.2371	72.8109	194.891	197.433	218.587	-1.73897	2.21409e-14	6.50751e-13	EQ963485	178995	180035	1041	proline racemase, putative	57	49	85	193	225	179	2.97726	2.25575	3.477	2.90334	9.30677	9.42819	10.4384	9.72444
AFLA_124850	35.0012	31.8127	28.2678	137.332	64.9336	114.789	-1.73716	2.77276e-07	3.00436e-06	EQ963481	434654	435416	594	hypothetical protein	32	33	33	136	74	94	2.92925	2.6624	2.36572	2.65246	11.4933	5.43428	9.60663	8.84474
AFLA_108140	16.4068	13.4963	20.5584	67.6563	33.3443	68.3847	-1.73441	5.70938e-05	0.000384247	EQ963475	1039798	1041923	1290	hexose carrier protein, putative	15	14	24	67	38	56	0.632258	0.520097	0.792242	0.648199	2.60722	1.28496	2.63529	2.17582
AFLA_049530	62.346	44.345	62.5317	172.675	218.493	168.519	-1.72894	6.89488e-13	1.65151e-11	EQ963483	450351	452226	1644	carboxylesterase, putative	57	46	73	171	249	138	1.88524	1.34092	1.89085	1.70567	5.2214	6.60684	5.09574	5.64133
AFLA_000340	21.8758	11.5683	27.4112	81.7934	41.2416	79.3751	-1.72321	4.09483e-05	0.000285371	EQ963482	16835	17993	1044	short-chain dehydrogenase, putative	20	12	32	81	47	65	1.04165	0.550842	1.30523	0.965906	3.89473	1.96378	3.77957	3.21269
AFLA_120680	25.1571	24.1005	24.8414	79.7738	78.0958	86.702	-1.72126	7.12818e-08	8.70841e-07	EQ963485	1289852	1290214	363	conserved hypothetical protein	23	25	29	79	89	71	3.44519	3.3005	3.40195	3.38255	10.9248	10.695	11.8736	11.1644
AFLA_001800	1298.33	1125.01	1392.83	4491.57	3616.1	4333.88	-1.70438	1.20916e-46	2.6751e-44	EQ963482	341192	343537	1194	hypothetical protein	1187	1167	1626	4448	4121	3549	54.0554	46.8395	57.9899	52.9616	187.005	150.555	180.439	172.666
AFLA_076580	435.328	388.501	376.047	1317.78	1129.32	1444.63	-1.69783	1.50451e-38	2.34704e-36	EQ963472	1143185	1143964	780	trans-aconitate 2-methyltransferase, putative	398	403	439	1305	1287	1183	27.7448	24.7603	23.9666	25.4906	83.9863	71.9748	92.0704	82.6771
AFLA_013230	423.296	241.005	384.613	1097.65	1381.15	914.645	-1.69578	2.13548e-18	9.65969e-17	EQ963474	92976	94643	1668	steroid monooxygenase, putative	387	250	449	1087	1574	749	12.6156	7.18274	11.4627	10.4203	32.7134	41.1628	27.2593	33.7119
AFLA_003700	382.826	345.12	418.877	985.56	1507.51	1219.93	-1.69499	7.079e-27	5.70446e-25	EQ963482	873931	875537	1503	mitochondrial cytochrome b2, putative	350	358	489	976	1718	999	12.662	11.4148	13.8544	12.6437	32.5974	49.861	40.3493	40.9359
AFLA_107760	12.0317	14.4603	11.9924	52.5094	33.3443	37.8558	-1.68366	0.000213299	0.00123415	EQ963475	943832	946069	2121	conserved hypothetical protein	11	15	14	52	38	31	0.281997	0.338919	0.281076	0.300664	1.23071	0.781519	0.88726	0.966496
AFLA_019450	15.313	15.4244	19.7018	52.5094	55.2813	54.952	-1.68319	1.41032e-05	0.000108201	EQ963474	1800814	1801065	228	hypothetical protein	14	16	23	52	63	45	3.33876	3.36303	4.29566	3.66582	11.4488	12.0532	11.9814	11.8278
AFLA_119820	20.782	23.1365	17.132	37.3624	110.563	46.4039	-1.68201	0.00019927	0.00116238	EQ963485	1086890	1088962	2073	NRPS-like enzyme, putative	19	24	20	37	126	38	0.498364	0.554827	0.410835	0.488009	0.895973	2.65135	1.11279	1.55337
AFLA_000840	4392.66	3528.32	5176.43	14644.1	12263.7	15125.2	-1.68199	7.4361e-36	9.94313e-34	EQ963482	98450	100336	1689	efflux pump antibiotic resistance protein, putative	4016	3660	6043	14502	13976	12386	129.288	103.848	152.356	128.497	431.013	360.952	445.175	412.38
AFLA_055660	4.37516	9.64022	8.56599	14.1371	22.8145	36.6346	-1.68173	0.00674989	0.0249644	EQ963477	290133	290650	156	hypothetical protein	4	10	10	14	26	30	1.39421	3.072	2.72968	2.39863	4.50501	7.27018	11.6742	7.81646
AFLA_042250	33.9075	28.9207	35.9772	114.107	98.2778	105.019	-1.68145	3.84965e-09	5.81895e-08	EQ963476	1085392	1087162	1602	hypothetical protein	31	30	42	113	112	86	1.05218	0.897438	1.11641	1.02201	3.54086	3.04966	3.25886	3.28313
AFLA_065530	53.5957	55.9133	49.6827	209.028	84.2381	217.366	-1.6773	2.20685e-07	2.46599e-06	EQ963479	328264	329964	1578	MFS multidrug transporter, putative	49	58	58	207	96	178	1.68842	1.76144	1.56516	1.67167	6.585	2.65375	6.84767	5.36214
AFLA_138480	66.7211	62.6614	66.8147	211.047	193.923	222.25	-1.67471	1.30363e-15	4.31047e-14	EQ963478	2026356	2027869	1371	bypass of stop codon protein, putative	61	65	78	209	221	182	2.41927	2.27207	2.42267	2.37134	7.65246	7.03155	8.05867	7.5809
AFLA_008370	614.709	638.183	609.898	2104.41	1468.9	2364.16	-1.67131	2.48834e-27	2.08815e-25	EQ963486	240870	241836	864	RTA1 domain protein, putative	562	662	712	2084	1674	1936	35.3684	36.7189	35.0916	35.7263	121.081	84.5159	136.026	113.874
AFLA_078920	9311.42	6350.98	4002.03	17774.4	27831	16838.5	-1.66705	6.33943e-05	0.00042152	EQ963472	1778022	1780841	2745	C2H2 finger domain protein, putative	8513	6588	4672	17602	31717	13789	168.629	115.016	72.4765	118.707	321.893	504.018	304.944	376.952
AFLA_105880	7.65652	16.3884	11.9924	24.2351	47.3839	42.7404	-1.6581	0.000896851	0.00440746	EQ963475	452927	454407	1179	conserved hypothetical protein	7	17	14	24	54	35	0.322832	0.691005	0.505651	0.506496	1.02186	1.99791	1.80212	1.6073
AFLA_097430	288.76	231.365	317.798	846.209	802.017	994.02	-1.65441	5.21002e-28	4.56083e-26	EQ963484	82768	83372	554	conserved hypothetical protein	264	240	371	838	914	814	25.9111	20.761	28.5168	25.063	75.9323	71.9669	89.1958	79.0317
AFLA_122100	181.569	127.251	147.335	380.693	500.164	550.741	-1.65212	2.23993e-18	1.00946e-16	EQ963485	1620240	1621994	1701	sphingosine phosphate lyase, putative	166	132	172	377	570	451	5.30635	3.71891	4.30587	4.44371	11.1258	14.6173	16.0954	13.9462
AFLA_101930	485.642	349.94	525.095	1543.98	1410.11	1301.75	-1.64497	2.35188e-28	2.18455e-26	EQ963484	1267019	1268635	1500	succinate-semialdehyde dehydrogenase, putative	444	363	613	1529	1607	1066	16.0947	11.5974	17.4023	15.0315	51.1692	46.7327	43.1415	47.0145
AFLA_116510	3161.05	2445.72	3134.3	10465.5	7614.78	9023.11	-1.63254	1.71372e-34	2.14975e-32	EQ963485	190351	191562	978	conserved hypothetical protein	2890	2537	3659	10364	8678	7389	160.676	124.316	159.316	148.103	531.962	387.059	458.645	459.222
AFLA_007450	1707.4	1195.39	1859.68	4890.44	5357.9	4514.61	-1.63222	1.42404e-29	1.4203e-27	EQ963486	23197	24765	1392	O-methyltransferase, putative	1561	1240	2171	4843	6106	3697	60.9756	42.6902	66.4136	56.6931	174.65	191.344	161.228	175.74
AFLA_077930	9.8441	8.6762	8.56599	27.2645	35.0992	20.7596	-1.62998	0.00257545	0.010965	EQ963472	1499578	1500238	509	conserved hypothetical protein	9	9	10	27	40	17	0.961429	0.847365	0.836602	0.881799	2.6628	3.42798	2.0275	2.70609
AFLA_112010	586.271	462.731	500.254	1151.17	1852.36	1760.91	-1.62164	4.51137e-22	2.6909e-20	EQ963475	2070098	2071414	1317	L-serine dehydratase, putative	536	480	584	1140	2111	1442	22.1295	17.4663	18.8827	19.4928	43.4522	69.9196	66.4675	59.9464
AFLA_066080	27.3447	17.3524	25.698	55.5387	79.8507	80.5962	-1.61846	5.82692e-06	4.90332e-05	EQ963479	483018	483502	261	hypothetical protein	25	18	30	55	91	66	5.20825	3.30505	4.8946	4.4693	10.5783	15.2089	15.3509	13.7127
AFLA_035460	63.4398	34.7048	49.6827	151.469	153.559	146.539	-1.61781	5.44604e-10	9.14033e-09	EQ963473	3415090	3416278	963	ketopantoate reductase family protein, putative	58	36	58	150	175	120	3.27487	1.79152	2.56471	2.5437	7.81911	7.92699	7.56458	7.77023
AFLA_057890	122.504	98.3302	101.935	419.065	157.946	411.529	-1.61337	2.93347e-08	3.83811e-07	EQ963477	889613	891059	1389	oxidoreductase, putative	112	102	119	415	180	337	4.38438	3.5192	3.64822	3.8506	14.9982	5.65284	14.7285	11.7932
AFLA_042480	365.325	299.811	338.357	1124.91	812.547	1124.68	-1.60892	1.16959e-25	8.78496e-24	EQ963476	1139042	1140125	1032	zinc-binding oxidoreductase CipB	334	311	395	1114	926	921	17.5978	14.442	16.2987	16.1128	54.1873	39.1406	54.1763	49.1681
AFLA_007810	1122.23	812.67	908.851	3465.62	2606.99	2588.85	-1.60783	2.67748e-28	2.46815e-26	EQ963486	121784	122837	957	gibberellin 20-oxidase family protein	1026	843	1061	3432	2971	2120	58.2945	42.2145	47.2106	49.2399	180.023	135.421	134.479	149.974
AFLA_002230	48.1267	50.1291	66.8147	225.184	88.6255	191.721	-1.60657	5.6872e-07	5.81529e-06	EQ963482	455876	456598	723	conserved hypothetical protein	44	52	78	223	101	157	3.30908	3.44676	4.59402	3.78329	15.4831	6.09368	13.1823	11.5864
AFLA_057900	744.87	583.233	700.698	2585.08	1211.8	2358.05	-1.60095	3.14585e-06	2.80225e-05	EQ963477	891331	891975	645	glutathione S-transferase GST-6.0, putative	681	605	818	2560	1381	1931	57.409	44.9512	54.0045	52.1216	199.238	93.3965	181.741	158.125
AFLA_007830	421.109	375.969	378.617	1321.82	1095.1	1145.44	-1.60055	1.44891e-37	2.09885e-35	EQ963486	124262	125009	690	conserved hypothetical protein	385	390	442	1309	1248	938	30.3392	27.087	27.2778	28.2347	95.232	78.8973	82.5246	85.5513
AFLA_077900	101.722	76.1577	48.8261	159.548	315.893	206.375	-1.59923	4.73603e-08	5.94104e-07	EQ963472	1491452	1492063	612	conserved hypothetical protein	93	79	57	158	360	169	8.26274	6.18617	3.96607	6.13832	12.9598	25.6595	16.7635	18.4609
AFLA_116190	17.5006	17.3524	21.415	64.6269	67.566	37.8558	-1.59891	6.54799e-05	0.000434675	EQ963485	110436	116560	5958	conserved hypothetical protein	16	18	25	64	77	31	0.14602	0.144783	0.17868	0.156494	0.539227	0.56375	0.315857	0.472945
AFLA_096070	187.038	158.1	183.312	647.279	346.605	608.135	-1.59811	7.0979e-14	1.96736e-12	EQ963480	1867597	1869177	1521	sugar transporter, putative	171	164	214	641	395	498	6.11307	5.16726	5.9913	5.75721	21.1554	11.3283	19.876	17.4532
AFLA_124300	121.411	106.042	130.203	422.094	235.165	427.404	-1.59661	3.36668e-12	7.4619e-11	EQ963481	288875	290661	1734	conserved hypothetical protein	111	110	152	418	268	350	3.4807	3.04011	3.73277	3.41786	12.101	6.7419	12.2532	10.3653
AFLA_124840	119.223	114.719	103.648	426.134	298.343	294.298	-1.59631	1.28576e-15	4.27088e-14	EQ963481	431530	432783	1197	hypothetical protein	109	119	121	422	340	241	4.95136	4.7643	4.30455	4.6734	17.6975	12.3903	12.2223	14.1033
AFLA_068120	67.8149	72.3016	107.075	251.439	280.794	217.366	-1.59502	1.00083e-12	2.35554e-11	EQ963479	1033844	1035136	1002	inositol monophosphatase QutG, putative	62	75	125	249	320	178	3.36447	3.58707	5.31225	4.08793	12.4745	13.9309	10.7841	12.3965
AFLA_136530	40.4702	24.1005	35.1206	99.9697	111.44	87.9231	-1.59352	1.64262e-07	1.88561e-06	EQ963478	1507678	1508043	207	hypothetical protein	37	25	41	99	127	72	9.71905	5.78783	8.43432	7.9804	24.0081	26.7627	21.115	23.9619
AFLA_075950	722.994	706.628	764.943	2409.37	1814.63	2403.23	-1.59331	1.40003e-35	1.79322e-33	EQ963472	962238	964210	1911	ferric-chelate reductase (Fre2), putative	661	733	893	2386	2068	1968	18.8076	18.3818	19.8988	19.0294	62.6761	47.2048	62.5164	57.4658
AFLA_013550	27.3447	20.2445	29.1244	71.6955	78.0958	81.8174	-1.59164	1.30304e-06	1.24258e-05	EQ963474	178316	178677	285	hypothetical protein	25	21	34	71	89	67	4.76966	3.53118	5.08008	4.46031	12.5056	13.622	14.2712	13.4663
AFLA_064340	79.8466	89.654	90.7995	359.487	143.029	279.644	-1.58329	1.86875e-08	2.53218e-07	EQ963479	55171	55971	801	conserved hypothetical protein	73	93	106	356	163	229	4.95545	5.56412	5.63521	5.38492	22.3105	8.8767	17.3553	16.1809
AFLA_005440	30.6261	40.4889	47.9695	173.685	114.072	67.1635	-1.57328	6.52768e-06	5.40332e-05	EQ963482	1442264	1450225	7866	nonribosomal peptide synthase, putative	28	42	56	172	130	55	0.193552	0.255883	0.303159	0.250865	1.09766	0.720918	0.424462	0.747679
AFLA_073180	2045.39	2064.93	1995.88	6014.34	6557.41	5537.94	-1.56887	1.2226e-60	4.25044e-58	EQ963472	251681	253203	1410	MFS monosaccharide transporter, putative	1870	2142	2330	5956	7473	4535	72.1132	72.8025	70.3677	71.7611	212.045	231.192	195.249	212.828
AFLA_064840	8.75031	4.82011	16.2754	36.3526	22.8145	30.5289	-1.56847	0.00508254	0.0196144	EQ963479	179462	180130	669	conserved hypothetical protein	8	5	19	36	26	25	0.650214	0.358171	1.20938	0.739256	2.70127	1.69529	2.26853	2.2217
AFLA_122090	17.5006	13.4963	16.2754	31.3037	38.6091	70.827	-1.56551	0.000598929	0.0030946	EQ963485	1618834	1619899	948	conserved hypothetical protein	16	14	19	31	44	58	0.917707	0.707727	0.853457	0.826297	1.64152	2.02461	3.71406	2.46006
AFLA_059120	352.2	264.142	315.228	948.198	1101.24	696.058	-1.56234	2.27322e-19	1.089e-17	EQ963477	1195917	1199338	3204	fumarylacetoacetate hydrolase, putative	322	274	368	939	1255	570	5.46457	4.0983	4.89093	4.81794	14.7118	17.0863	10.7997	14.1993
AFLA_000890	21.8758	18.3164	20.5584	46.4506	60.5462	72.0481	-1.55724	3.45579e-05	0.000244619	EQ963482	110411	112258	1797	laccase TilA	20	19	24	46	69	59	0.605166	0.506701	0.568722	0.560196	1.285	1.67493	1.99312	1.65102
AFLA_009520	391.576	303.667	271.542	870.444	1050.34	908.539	-1.5537	2.40519e-24	1.65347e-22	EQ963486	555712	556569	858	conserved hypothetical protein	358	315	317	862	1197	744	22.6876	17.5942	15.7329	18.6716	50.4327	60.856	52.6399	54.6429
AFLA_070190	14.2193	13.4963	15.4188	32.3135	53.5263	40.2981	-1.55049	0.000468474	0.00247843	EQ963479	1622643	1623228	390	hypothetical protein	13	14	18	32	61	33	1.81247	1.72032	1.96537	1.83272	4.11887	6.82279	5.13664	5.35943
AFLA_122250	18.5944	24.1005	37.6903	70.6857	66.6885	101.356	-1.55041	1.62691e-05	0.000123188	EQ963485	1656368	1658040	1560	cytochrome P450, putative	17	25	44	70	76	83	0.592539	0.768	1.20106	0.853866	2.25251	2.12513	3.22986	2.53583
AFLA_007820	83.128	76.1577	106.218	281.733	251.837	238.125	-1.53529	3.71614e-14	1.06395e-12	EQ963486	123853	124237	321	hypothetical protein	76	79	124	279	287	195	12.8736	11.7942	16.4495	13.7058	43.6306	39.0008	36.8773	39.8362
AFLA_055470	107.191	132.071	172.176	434.212	379.072	384.664	-1.53484	3.25244e-16	1.17435e-14	EQ963477	238876	240273	1152	conserved hypothetical protein	98	137	201	430	432	315	4.62558	5.6992	7.42985	5.91821	18.7374	16.3579	16.5992	17.2315
AFLA_007430	757.996	546.6	716.117	1960.01	2155.09	1694.96	-1.52489	1.50314e-27	1.28804e-25	EQ963486	17859	19546	1572	conserved hypothetical protein	693	567	836	1941	2456	1388	23.9703	17.2853	22.6459	21.3005	61.982	68.151	53.6002	61.2444
AFLA_134090	726.276	757.721	802.633	2259.92	2016.45	2303.1	-1.52325	2.46737e-47	5.66472e-45	EQ963478	818771	821301	2310	3-isopropylmalate dehydratase, putative	664	786	937	2238	2298	1886	15.6296	16.3063	17.2729	16.4029	48.6341	43.3945	49.5632	47.1973
AFLA_007870	77.659	55.9133	77.0939	221.145	224.635	157.529	-1.5223	1.26266e-10	2.31038e-09	EQ963486	133395	134837	1380	phosphatidylserine decarboxylase, putative	71	58	90	219	256	129	2.79751	2.01416	2.77715	2.52961	7.96631	8.09203	5.67467	7.24434
AFLA_040850	145.474	126.287	94.2259	414.016	238.675	394.433	-1.51865	7.32782e-11	1.37177e-09	EQ963476	729889	731513	1511	conserved hypothetical protein	133	131	110	410	272	323	4.78608	4.15483	3.10002	4.01364	13.6211	7.85237	12.9768	11.4834
AFLA_017740	8.75031	18.3164	12.849	56.5485	28.9569	29.3077	-1.5186	0.00234219	0.0101567	EQ963474	1334939	1335585	516	conserved hypothetical protein	8	19	15	56	33	24	0.84301	1.76461	1.23788	1.28183	5.44792	2.78972	2.82352	3.68705
AFLA_093780	26.2509	12.5323	16.2754	52.5094	67.566	35.4135	-1.51758	0.000462021	0.00245175	EQ963480	1283088	1283306	186	hypothetical protein	24	13	19	52	77	29	7.01602	3.34947	4.34988	4.90512	14.034	18.0582	9.46487	13.8524
AFLA_044680	125.786	95.4382	95.9391	349.389	257.979	297.962	-1.51709	3.02619e-14	8.72574e-13	EQ963476	1740238	1741341	1104	conserved hypothetical protein	115	99	112	346	294	244	5.66397	4.29746	4.32002	4.76048	15.7326	11.6165	13.4168	13.5886
AFLA_074240	26.2509	36.6328	30.8376	141.371	63.1786	63.5	-1.51469	5.91959e-05	0.000396421	EQ963472	547807	548143	282	conserved hypothetical protein	24	38	36	140	72	52	4.62759	6.45774	5.43613	5.50715	24.9213	11.1373	11.194	15.7509
AFLA_097900	184.85	185.092	243.274	482.682	731.819	528.76	-1.50628	7.77947e-16	2.6665e-14	EQ963484	198040	199717	1611	sugar transporter, putative	169	192	284	478	834	433	5.70405	5.71152	7.50688	6.30748	14.8945	22.5822	16.3163	17.931
AFLA_081820	8.75031	3.85609	17.132	31.3037	38.6091	14.6539	-1.50304	0.0149235	0.0480141	EQ963472	2560005	2561545	1374	glycosyl hydrolase, putative	8	4	20	31	44	12	0.316589	0.139514	0.61984	0.358648	1.13258	1.39689	0.530181	1.01988
AFLA_049520	72.1901	40.4889	55.6789	113.097	214.105	144.096	-1.49318	5.05098e-07	5.23958e-06	EQ963483	447038	448834	1164	conserved hypothetical protein	66	42	65	112	244	118	3.08307	1.72919	2.37792	2.39673	4.83011	9.14394	6.15402	6.70936
AFLA_000990	20.782	13.4963	17.132	57.5583	44.7515	41.5193	-1.49131	0.000284432	0.00159639	EQ963482	136979	138095	999	conserved hypothetical protein	19	14	20	57	51	34	1.03414	0.671597	0.852513	0.852751	2.86419	2.2269	2.06606	2.38572
AFLA_122190	5.46894	10.6042	20.5584	49.48	12.2847	42.7404	-1.48559	0.0149225	0.0480141	EQ963485	1642934	1644502	1569	cytochrome P450, putative	5	11	24	49	14	35	0.173276	0.335982	0.651366	0.386875	1.56771	0.389226	1.35418	1.1037
AFLA_023680	14.2193	23.1365	19.7018	74.7249	26.3244	59.8366	-1.48389	0.00113485	0.00543443	EQ963473	218891	219774	772	conserved hypothetical protein	13	24	23	74	30	49	0.915627	1.48984	1.26867	1.22471	4.81179	1.69512	3.85308	3.45333
AFLA_036540	118.129	160.028	143.052	481.672	336.953	357.798	-1.47916	1.87583e-14	5.5547e-13	EQ963473	3738892	3739272	381	conserved hypothetical protein	108	166	167	477	384	293	15.4131	20.8799	18.665	18.3194	62.8472	43.9646	46.6845	51.1654
AFLA_023640	28.4385	25.0646	29.981	63.6171	85.1156	81.8174	-1.46446	6.83588e-06	5.65074e-05	EQ963473	211433	213126	1575	conserved hypothetical protein	26	26	35	63	97	67	0.897605	0.791113	0.946289	0.878336	2.00795	2.68651	2.5824	2.42562
AFLA_090350	6.56273	20.2445	5.99619	32.3135	21.937	36.6346	-1.46418	0.0106606	0.0365197	EQ963480	330252	331289	1038	alcohol dehydrogenase, putative	6	21	7	32	25	30	0.314301	0.969545	0.287169	0.523672	1.54755	1.0506	1.7545	1.45089
AFLA_023690	306.261	323.911	364.911	1130.97	650.213	968.376	-1.46393	7.48653e-16	2.58063e-14	EQ963473	220320	220973	603	conserved hypothetical protein	280	336	426	1120	741	793	25.2484	26.7035	30.0835	27.3451	93.238	53.604	79.8336	75.5585
AFLA_063160	59.0646	37.5969	48.8261	146.42	98.2778	152.644	-1.44892	3.14489e-07	3.38347e-06	EQ963477	2248219	2249298	909	3-hydroxyisobutyrate dehydrogenase, putative	54	39	57	145	112	125	3.23015	2.05611	2.67022	2.65216	8.00749	5.37466	8.34787	7.24334
AFLA_001780	22.9696	9.64022	16.2754	39.382	57.0362	35.4135	-1.44706	0.0014336	0.00663522	EQ963482	335829	336940	888	tyrosinase family protein	21	10	19	39	65	29	1.28588	0.539676	0.911123	0.912225	2.20467	3.19299	1.98251	2.46005
AFLA_054240	119.223	169.668	141.339	425.124	358.89	389.548	-1.44442	2.53146e-16	9.25009e-15	EQ963483	1794408	1794995	588	conserved hypothetical protein	109	176	165	421	409	319	10.0796	14.3444	11.9493	12.1244	35.9416	30.3419	32.9339	33.0725
AFLA_016160	457.204	437.666	448.858	1373.32	1024.02	1219.93	-1.4281	4.37493e-27	3.62137e-25	EQ963474	906672	908084	1413	conserved hypothetical protein	418	454	524	1360	1167	999	16.0852	15.3978	15.7916	15.7582	48.3158	36.0268	42.9193	42.4206
AFLA_040160	106.098	77.1218	94.2259	294.86	250.959	196.606	-1.42505	7.61176e-11	1.42273e-09	EQ963476	534893	536299	1407	molybdopterin cofactor sulfurase, putative	97	80	110	292	286	161	3.74861	2.72485	3.32916	3.26754	10.4179	8.86683	6.94643	8.74373
AFLA_138700	31.7199	32.7767	38.5469	112.087	58.7912	107.462	-1.42397	2.00136e-05	0.000148311	EQ963478	2084706	2085795	1008	conserved hypothetical protein	29	34	45	111	67	88	1.56434	1.61646	1.90103	1.69394	5.52783	2.89942	5.29971	4.57565
AFLA_041840	2252.11	1648.48	1672.94	4074.52	6108.14	4758.84	-1.42346	2.59022e-20	1.32986e-18	EQ963476	970387	973645	3195	glycine dehydrogenase	2059	1710	1953	4035	6961	3897	35.0411	25.649	26.0296	28.9066	63.3965	95.038	74.0439	77.4928
AFLA_104510	37.1888	50.1291	47.9695	121.175	133.377	108.683	-1.42263	7.71707e-08	9.37138e-07	EQ963475	93877	94819	882	methyltransferase family protein	34	52	56	120	152	89	2.09606	2.8254	2.70368	2.54171	6.82975	7.51747	6.12564	6.82429
AFLA_138680	7.65652	8.6762	11.9924	34.333	21.0595	20.7596	-1.4175	0.0109462	0.0373446	EQ963478	2078857	2080377	1521	pentachlorophenol 4-monooxygenase, putative	7	9	14	34	24	17	0.250243	0.283569	0.391954	0.308589	1.12213	0.688301	0.678499	0.829643
AFLA_007730	26.2509	24.1005	23.9848	60.5877	65.811	72.0481	-1.41693	2.85378e-05	0.000204987	EQ963486	98813	100534	1479	conserved hypothetical protein	24	25	28	60	75	59	0.882339	0.810061	0.80617	0.832857	2.03646	2.21202	2.42166	2.22338
AFLA_101540	19.6882	20.2445	15.4188	33.3232	89.503	23.2019	-1.41558	0.00553154	0.0210534	EQ963484	1159176	1159884	600	conserved hypothetical protein	18	21	18	33	102	19	1.63122	1.67731	1.27749	1.52868	2.76093	7.41559	1.92235	4.03295
AFLA_028760	8.75031	18.3164	18.8452	47.4604	40.3641	35.4135	-1.41202	0.00169397	0.00764834	EQ963473	1602867	1605777	2199	C2H2 transcription factor, putative	8	19	22	47	46	29	0.197814	0.414071	0.426024	0.34597	1.07291	0.912492	0.800576	0.928661
AFLA_139270	1138.63	1316.85	1420.24	2860.75	4629.59	2803.77	-1.4094	8.27207e-17	3.20556e-15	EQ963478	2209493	2209882	390	aflNa/ hypD/ hypothetical protein	1041	1366	1658	2833	5276	2296	145.137	167.854	181.032	164.675	364.648	590.115	357.386	437.383
AFLA_116590	38.2826	30.8487	24.8414	86.8424	84.2381	75.7116	-1.40461	7.9288e-06	6.462e-05	EQ963485	204489	205225	693	CRAL/TRIO domain protein	35	32	29	86	96	62	2.74617	2.2129	1.78197	2.24702	6.22956	6.04275	5.4311	5.90114
AFLA_090100	10.9379	9.64022	16.2754	32.3135	38.6091	26.8654	-1.40395	0.00410097	0.0162967	EQ963480	275427	276227	801	DUF218 domain protein	10	10	19	32	44	22	0.678828	0.598292	1.01008	0.762402	2.00544	2.39616	1.66732	2.02298
AFLA_024510	20.782	32.7767	31.6942	99.9697	45.629	81.8174	-1.40371	0.000196471	0.00114935	EQ963473	408265	410101	1671	MFS quinate transporter, putative	19	34	37	99	52	67	0.618258	0.975098	0.942892	0.845416	2.97407	1.35745	2.43404	2.25519
AFLA_065510	42.6578	56.8773	47.1129	139.352	100.033	150.202	-1.40263	2.48495e-07	2.7265e-06	EQ963479	325378	325857	321	conserved hypothetical protein	39	59	55	138	114	123	6.60621	8.80832	7.29616	7.57023	21.5807	15.4916	23.2611	20.1111
AFLA_086850	32.8137	50.1291	51.3959	101.989	123.725	131.885	-1.40255	4.42585e-07	4.65058e-06	EQ963472	3896691	3898466	1515	conserved hypothetical protein	30	52	60	101	141	108	1.07672	1.64489	1.68646	1.46935	3.34658	4.05978	4.32754	3.9113
AFLA_113380	17.5006	15.4244	16.2754	69.6759	41.2416	18.3173	-1.40222	0.00528106	0.0202202	EQ963475	2460249	2460492	180	hypothetical protein	16	16	19	69	47	15	4.83326	4.25984	4.49487	4.52932	19.2428	11.39	5.05881	11.8972
AFLA_066510	29.5323	33.7408	35.9772	106.029	65.811	91.5866	-1.40046	1.06309e-05	8.3835e-05	EQ963479	606649	608144	1434	D-lactate dehydrogenase, putative	27	35	42	105	75	75	1.02378	1.16967	1.2472	1.14689	3.67564	2.28144	3.17499	3.04402
AFLA_016010	62.346	53.9852	65.1015	155.508	178.129	144.096	-1.39905	1.83938e-09	2.89917e-08	EQ963474	871358	872297	846	short-chain dehydrogenase, putative	57	56	76	154	203	118	3.66351	3.17222	3.82543	3.55372	9.13782	10.467	8.46723	9.35735
AFLA_072680	10254.3	8520.03	8300.44	26047.7	17254.8	28057.2	-1.39816	7.50812e-20	3.74421e-18	EQ963472	136321	137175	231	hypothetical protein	9375	8838	9690	25795	19664	22976	2206.74	1833.53	1786.27	1942.18	5605.52	3713.27	6037.99	5118.93
AFLA_137190	201.257	142.675	139.626	398.869	485.247	382.221	-1.3961	4.78753e-14	1.35476e-12	EQ963478	1680827	1681381	555	conserved hypothetical protein	184	148	163	395	553	313	18.0267	12.7795	12.5064	14.4375	35.727	43.4639	34.2358	37.8089
AFLA_049450	78.7528	66.5175	86.5165	200.949	203.575	205.154	-1.39313	1.92326e-11	3.90038e-10	EQ963483	434821	435843	903	conserved hypothetical protein	72	69	101	199	232	168	4.33548	3.66191	4.76289	4.25342	11.0626	11.2072	11.2941	11.188
AFLA_007440	413.452	353.796	412.024	1092.6	1051.22	950.058	-1.39249	5.62409e-29	5.47472e-27	EQ963486	19865	21098	777	conserved hypothetical protein	378	367	481	1082	1198	778	26.4523	22.6355	26.3609	25.1496	69.9035	67.2562	60.7839	65.9812
AFLA_006170	175.006	136.891	132.773	332.223	567.73	258.885	-1.38805	2.81755e-08	3.70237e-07	EQ963482	1664602	1671252	6426	polyketide synthetase PksP	160	142	155	329	647	212	1.35385	1.05899	1.02713	1.14666	2.57009	4.39198	2.00274	2.98827
AFLA_058870	65.6273	50.1291	59.9619	121.175	172.864	163.635	-1.38333	3.31573e-08	4.28547e-07	EQ963477	1143599	1145050	1452	xenobiotic compound monooxygenase, DszA family	60	52	70	120	197	134	2.24687	1.71626	2.0529	2.00534	4.14865	5.91829	5.60232	5.22309
AFLA_120470	15.313	13.4963	11.1358	22.2155	30.7118	51.2885	-1.38013	0.00575153	0.0217546	EQ963485	1249322	1249861	468	conserved hypothetical protein	14	14	13	22	35	42	1.62658	1.4336	1.18286	1.41435	2.35977	3.26226	5.44795	3.68999
AFLA_002240	12.0317	30.8487	17.132	67.6563	29.8343	59.8366	-1.37972	0.00270679	0.0114481	EQ963482	457017	457664	459	hypothetical protein	11	32	20	67	34	49	1.30308	3.34105	1.85547	2.16654	7.32748	3.23119	6.48057	5.67975
AFLA_074850	28.4385	33.7408	47.1129	136.322	39.4866	109.904	-1.37521	0.000758388	0.0038101	EQ963472	691710	692153	252	hypothetical protein	26	35	55	135	45	90	5.61003	6.656	9.29391	7.18665	26.8922	7.78948	21.6806	18.7874
AFLA_030420	526.112	468.515	489.118	1422.8	1096.85	1317.63	-1.37073	2.77227e-26	2.16237e-24	EQ963473	2066704	2068015	1275	conserved hypothetical protein	481	486	571	1409	1250	1079	20.5129	18.2672	19.0705	19.2835	55.4745	42.7658	51.3737	49.8713
AFLA_034090	183.757	138.819	170.463	555.387	308.873	407.866	-1.36735	1.40081e-10	2.55548e-09	EQ963473	3064293	3065237	945	conserved hypothetical protein	168	144	199	550	352	334	9.66652	7.30258	8.96722	8.64544	29.2162	16.2483	21.4558	22.3067
AFLA_001020	79.8466	35.6688	48.8261	193.881	93.8904	134.327	-1.36656	3.77485e-05	0.000264892	EQ963482	149220	150927	1503	cytochrome P450 monooxygenase, putative	73	37	57	192	107	110	2.64093	1.17975	1.61493	1.81187	6.41261	3.10543	4.44287	4.65363
AFLA_113330	335.793	270.89	289.53	731.092	762.531	812.068	-1.36483	1.91237e-24	1.3297e-22	EQ963475	2442731	2443732	1002	short-chain dehydrogenase/reductase, putative	307	281	338	724	869	665	16.6595	13.4395	14.3643	14.8211	36.2713	37.8311	40.2887	38.1304
AFLA_034060	913.314	800.138	680.139	2236.7	1829.55	2085.73	-1.36318	1.01663e-25	7.73148e-24	EQ963473	3057488	3057976	414	hypothetical protein	835	830	794	2215	2085	1708	109.668	96.0779	81.6689	95.8048	268.575	219.686	250.448	246.236
AFLA_041320	218.758	155.208	157.614	460.467	379.949	523.875	-1.36166	2.0593e-13	5.30879e-12	EQ963476	829222	830768	1410	acid phosphatase, putative	200	161	184	456	433	429	7.71265	5.47208	5.55693	6.24722	16.2345	13.3957	18.47	16.0334
AFLA_068080	115.942	111.827	87.3731	269.615	322.035	212.481	-1.35968	1.96541e-10	3.51177e-09	EQ963479	1023602	1024256	597	cytosolic Cu/Zn superoxide dismutase, putative	106	116	102	267	367	174	9.65437	9.31171	7.27549	8.74719	22.4507	26.8156	17.6931	22.3198
AFLA_117670	101.722	82.9059	101.079	237.302	280.794	212.481	-1.35822	2.26625e-11	4.58069e-10	EQ963485	505066	513928	8394	glycosyl transferase, putative	93	86	118	235	320	174	0.60243	0.490993	0.598618	0.564014	1.40537	1.66294	1.25837	1.44223
AFLA_104360	57.9708	43.381	34.264	99.9697	119.337	125.779	-1.35677	1.56272e-06	1.46949e-05	EQ963475	48502	55653	6954	nonsense-mediated mRNA decay protein, putative	53	45	40	99	136	103	0.414413	0.310116	0.244941	0.323157	0.714649	0.853102	0.89915	0.8223
AFLA_035960	61.2522	40.4889	41.9733	142.381	83.3606	141.654	-1.35601	7.01428e-06	5.78643e-05	EQ963473	3561438	3562970	1533	conserved hypothetical protein	56	42	49	141	95	116	1.98627	1.31296	1.3611	1.55345	4.6171	2.7032	4.59352	3.97127
AFLA_023650	40.4702	40.4889	26.5546	118.146	84.2381	69.6058	-1.34912	3.70332e-05	0.000260625	EQ963473	213326	214148	756	endo-1,3-1,4-beta-D-glucanase, putative	37	42	31	117	96	57	2.66117	2.6624	1.74613	2.35657	7.76885	5.53919	4.57702	5.96168
AFLA_066480	410.171	425.134	459.137	1232.96	839.749	1227.26	-1.34784	3.99754e-18	1.77526e-16	EQ963479	596830	598219	1119	conserved hypothetical protein	375	441	536	1221	957	1005	18.2219	18.8866	20.3972	19.1686	54.7744	37.306	54.5212	48.8672
AFLA_066100	2082.57	1840.32	2164.63	5106.54	5338.59	5031.16	-1.34614	1.50216e-44	3.20671e-42	EQ963479	485114	487530	1017	conserved hypothetical protein	1904	1909	2527	5057	6084	4120	101.798	89.9562	105.809	99.1875	249.611	260.954	245.927	252.164
AFLA_062890	9941.45	10776.8	11709.7	38678.2	15229.6	28529.8	-1.34604	0.000207539	0.00120483	EQ963477	2183270	2183855	395	hypothetical protein	9089	11179	13670	38303	17356	23363	1251.16	1356.29	1473.7	1360.38	4867.75	1916.68	3590.55	3458.33
AFLA_129800	50.3143	43.381	50.5393	143.391	126.357	95.2501	-1.34367	6.75313e-07	6.76078e-06	EQ963481	1796479	1805212	480	pantothenate transporter, putative	46	45	59	142	144	78	5.21086	4.4928	5.23416	4.97927	14.8504	13.0863	9.86468	12.6005
AFLA_073030	159.693	107.97	116.497	240.331	458.045	269.875	-1.34019	6.84636e-08	8.38938e-07	EQ963472	208248	210254	1602	amino acid transporter, putative	146	112	136	238	522	221	4.95545	3.35044	3.61504	3.97364	7.45773	14.2136	8.37451	10.0153
AFLA_116500	84.2217	128.215	147.335	345.35	249.204	321.164	-1.3394	1.23766e-09	1.99733e-08	EQ963485	188716	190220	1242	PKS-like enzyme, putative	77	133	172	342	284	263	3.37102	5.13187	5.89717	4.80002	13.8228	9.97455	12.8548	12.2174
AFLA_003820	50.3143	30.8487	31.6942	122.185	62.3011	100.135	-1.33912	8.67816e-05	0.000556647	EQ963482	916746	917616	795	hypothetical protein	46	32	37	121	71	82	3.14618	1.92898	1.98185	2.35234	7.6403	3.89572	6.26147	5.9325
AFLA_093600	201.257	160.992	177.316	457.437	443.128	460.375	-1.33672	1.70995e-18	7.85158e-17	EQ963480	1229598	1230743	1146	oxidoreductase, putative	184	167	207	453	505	377	8.73023	6.98357	7.6917	7.80183	19.8429	19.2222	19.9704	19.6785
AFLA_134080	220.945	234.257	261.263	589.721	498.409	725.366	-1.33509	6.94568e-16	2.42164e-14	EQ963478	816896	818050	1155	aryl-alcohol dehydrogenase Aad14, putative	202	243	305	584	568	594	9.50959	10.0825	11.2449	10.279	25.3819	21.4518	31.2201	26.0179
AFLA_073490	154.224	150.387	114.784	413.006	233.41	411.529	-1.33465	5.19544e-09	7.69076e-08	EQ963472	325250	325965	654	protein required for cell viability Rrp17, putative	141	156	134	409	266	337	11.7229	11.4312	8.72496	10.6264	31.3934	17.7419	31.2811	26.8055
AFLA_053520	111.566	52.0572	90.7995	186.812	218.493	233.241	-1.33037	1.56598e-07	1.80444e-06	EQ963483	1607036	1608289	1206	O-methyltransferase, putative	102	54	106	185	249	191	4.59881	2.14582	3.74279	3.4958	7.70046	9.00634	9.61426	8.77369
AFLA_078590	25.1571	25.0646	27.4112	65.6367	86.8706	41.5193	-1.3296	0.000400567	0.00215965	EQ963472	1678775	1679461	621	extracellular matrix protein, putative	23	26	32	65	99	34	2.01386	2.00645	2.19429	2.07153	5.25429	6.95409	3.32366	5.17735
AFLA_066930	36.095	33.7408	33.4074	105.019	49.1389	105.019	-1.32213	0.000173996	0.00103378	EQ963479	732934	734586	1524	cytochrome P450, putative	33	35	39	104	56	86	1.17739	1.1006	1.08972	1.12257	3.42563	1.60287	3.42565	2.81805
AFLA_032440	2638.22	2381.13	2756.54	8149.05	4728.74	6473.34	-1.31514	3.73042e-17	1.49808e-15	EQ963473	2610650	2612098	1449	conserved hypothetical protein	2412	2470	3218	8070	5389	5301	90.511	81.6911	94.5702	88.9241	279.575	162.232	222.085	221.297
AFLA_032950	27.3447	12.5323	5.13959	34.333	37.7317	37.8558	-1.31364	0.0138111	0.0451757	EQ963473	2748522	2751242	2721	conserved hypothetical protein	25	13	6	34	43	31	0.499579	0.228961	0.0938986	0.274146	0.627253	0.689345	0.691613	0.669403
AFLA_022830	26.2509	23.1365	45.3997	72.7053	100.033	63.5	-1.3126	0.000231543	0.0013246	EQ963473	11750	13504	1755	conserved hypothetical protein	24	24	53	72	114	52	0.743578	0.65536	1.28598	0.894974	2.05943	2.83351	1.79869	2.23054
AFLA_057450	47.0329	26.0286	21.415	81.7934	35.9767	116.01	-1.30901	0.00253955	0.010854	EQ963477	766688	768698	1485	hypothetical protein	43	27	25	81	41	95	1.57447	0.871331	0.716886	1.05423	2.73811	1.20435	3.88353	2.60867
AFLA_086110	436.422	374.04	231.282	633.142	1060.87	864.578	-1.29967	1.61103e-09	2.56584e-08	EQ963472	3720594	3721251	606	C6 transcription factor, putative	399	388	270	627	1209	708	35.8008	30.6835	18.9726	28.4856	51.9383	87.0262	70.9235	69.9627
AFLA_129420	201.257	292.099	249.27	659.396	624.766	543.414	-1.29799	7.34168e-16	2.53789e-14	EQ963481	1677541	1680533	2940	C6 transcription factor, putative	184	303	291	653	712	445	3.40301	4.93903	4.21485	4.18563	11.1496	10.564	9.18845	10.3007
AFLA_113430	41.564	28.9207	50.5393	121.175	91.258	85.4808	-1.29711	2.43841e-05	0.00017735	EQ963475	2480661	2482099	1383	conserved hypothetical protein	38	30	59	120	104	70	1.49401	1.03955	1.81663	1.45006	4.35563	3.28026	3.0726	3.5695
AFLA_042210	14.2193	23.1365	29.981	72.7053	35.9767	58.6154	-1.29578	0.00197317	0.00874665	EQ963476	1073097	1073952	744	conserved hypothetical protein	13	24	35	72	41	48	0.950086	1.54591	2.00323	1.49974	4.85794	2.40385	3.9165	3.7261
AFLA_036390	39.3764	18.3164	25.698	93.911	57.9137	51.2885	-1.29536	0.00087793	0.00433373	EQ963473	3686841	3689117	1686	conserved hypothetical protein	36	19	30	93	66	42	1.16101	0.54006	0.757705	0.819593	2.76897	1.70759	1.51224	1.99627
AFLA_047160	482.361	387.537	432.582	1198.63	976.636	1018.44	-1.29509	3.34706e-22	2.01619e-20	EQ963476	2465034	2465489	255	cytochrome b5, putative	441	402	505	1187	1113	834	94.0353	75.5495	84.3311	84.6386	233.67	190.393	198.543	207.536
AFLA_117350	52.5019	60.7334	53.1091	167.626	77.2183	162.414	-1.28597	2.99686e-05	0.000214505	EQ963485	427628	429033	1311	gluconolactonase precursor, putative	48	63	62	166	88	133	1.99082	2.30295	2.01384	2.10253	6.3562	2.92804	6.15855	5.1476
AFLA_053820	70.0025	65.5535	66.8147	124.205	214.983	152.644	-1.28578	5.30839e-07	5.46468e-06	EQ963483	1676994	1678678	1338	FAD dependent oxidoreductase, putative	64	68	78	123	245	125	2.60086	2.43556	2.48242	2.50628	4.61468	7.98742	5.67131	6.09114
AFLA_135640	108.285	110.863	134.486	281.733	274.651	308.952	-1.28529	1.25654e-12	2.92343e-11	EQ963478	1252611	1253729	951	short-chain dehydrogenase, putative	99	115	157	279	313	253	5.6604	5.79513	7.03001	6.16185	14.7271	14.3569	16.1499	15.0779
AFLA_039820	159.693	149.423	159.327	410.987	382.582	345.587	-1.28358	1.15742e-15	3.86908e-14	EQ963476	455339	456332	816	conserved hypothetical protein	146	155	186	407	436	283	9.72871	9.10306	9.70643	9.51273	25.0378	23.3073	21.0536	23.1329
AFLA_016330	29.5323	21.2085	15.4188	59.5779	80.7282	18.3173	-1.28159	0.00992332	0.0344107	EQ963474	947262	948092	831	alpha/beta fold family hydrolase, putative	27	22	18	59	92	15	1.76667	1.26873	0.922376	1.31926	3.56405	4.82929	1.09577	3.16304
AFLA_075220	41.564	33.7408	35.9772	98.9599	77.2183	94.0289	-1.28049	1.35753e-05	0.000104812	EQ963472	791552	791884	333	hypothetical protein	38	35	42	98	88	77	6.20486	5.03697	5.37083	5.53755	14.7732	11.5275	14.0371	13.4459
AFLA_061400	276.729	283.422	333.217	783.601	615.991	770.549	-1.27682	5.82146e-18	2.53891e-16	EQ963477	1761746	1762859	1056	aminotransferase, putative	253	294	389	776	702	631	13.0271	13.3423	15.6864	14.0186	36.8884	28.9981	36.274	34.0535
AFLA_006610	683.618	591.909	671.574	1563.16	1704.07	1438.52	-1.27427	3.99708e-28	3.55011e-26	EQ963482	1773047	1774130	1014	lipase, putative	625	614	784	1548	1942	1178	33.5146	29.0186	32.9242	31.8191	76.6347	83.5426	70.524	76.9004
AFLA_050870	248.29	254.502	205.584	649.298	489.634	572.722	-1.27401	1.24674e-15	4.15627e-14	EQ963483	838186	839733	1377	conserved hypothetical protein	227	264	240	643	558	469	8.96364	9.18789	7.42188	8.52447	23.4406	17.6765	20.6761	20.5978
AFLA_019460	26.2509	28.9207	41.1167	69.6759	77.2183	87.9231	-1.27398	7.91209e-05	0.000512916	EQ963474	1801342	1801767	426	conserved hypothetical protein	24	30	48	69	88	72	3.06333	3.37487	4.79809	3.74543	8.13077	9.01093	10.2601	9.13394
AFLA_076730	109.379	150.387	120.78	317.076	220.248	385.885	-1.27319	1.36107e-08	1.89708e-07	EQ963472	1194540	1195285	618	conserved hypothetical protein	100	156	141	314	251	316	8.79841	12.0971	9.71554	10.2037	25.5055	17.7167	31.0405	24.7542
AFLA_000930	1127.7	1154.9	1407.39	3460.57	2118.24	3325.2	-1.26978	8.77591e-15	2.73809e-13	EQ963482	121453	126126	2010	acetolactate synthase, large subunit, putative	1031	1198	1643	3427	2414	2723	27.8904	28.5632	34.8079	30.4205	85.5875	52.3887	82.2397	73.4053
AFLA_135200	43.7516	43.381	45.3997	145.411	71.9534	102.577	-1.26829	4.78954e-05	0.000327964	EQ963478	1138651	1139315	420	conserved hypothetical protein	40	45	53	144	82	84	5.17849	5.13463	5.37357	5.2289	17.211	8.5165	12.1411	12.6229
AFLA_094130	366.419	357.652	396.605	959.306	709.882	1031.88	-1.26653	1.15553e-16	4.38022e-15	EQ963480	1375815	1376186	315	Asp-hemolysin precursor, putative	335	371	463	950	809	845	57.8265	56.4429	62.5903	58.9532	151.393	112.03	162.846	142.089
AFLA_090720	39.3764	29.8847	27.4112	76.7445	92.1355	61.0577	-1.26399	0.000122426	0.000757721	EQ963480	411392	412743	1299	male sterility domain containing protein, putative	36	31	32	76	105	50	1.5069	1.14366	1.049	1.23319	2.93695	3.52595	2.33663	2.93318
AFLA_017030	32.8137	27.9566	29.981	80.7836	72.8309	63.5	-1.26331	8.13577e-05	0.000525457	EQ963474	1135559	1137621	1065	conserved hypothetical protein	30	29	35	80	83	52	1.53167	1.30495	1.39944	1.41202	3.77079	3.39958	2.96404	3.37814
AFLA_054490	841.124	778.93	966.244	2298.29	1877.81	2035.66	-1.26309	2.63423e-25	1.90794e-23	EQ963483	1855836	1857461	1368	neutral amino acid permease	769	808	1128	2276	2140	1667	30.5656	28.3055	35.1123	31.3278	83.5177	68.2377	73.974	75.2431
AFLA_008740	121.411	30.8487	55.6789	173.685	152.682	169.74	-1.26286	0.000307981	0.00171041	EQ963486	324646	325659	792	oxidoreductase, short chain dehydrogenase/reductase family	111	32	65	172	174	139	7.62062	1.93629	3.49482	4.35058	10.9017	9.58342	10.6542	10.3798
AFLA_116530	74.3776	94.4741	89.9429	238.312	165.844	218.587	-1.26091	1.29889e-08	1.82505e-07	EQ963485	193219	194775	1557	cytochrome P450 alkane hydroxylase, putative	68	98	105	236	189	179	2.37472	3.01636	2.87169	2.75426	7.60879	5.29505	6.97901	6.62762
AFLA_042360	3418.09	2726.25	3338.17	6407.15	8332.56	7941.17	-1.25821	3.49877e-24	2.3521e-22	EQ963476	1114447	1114938	360	hypothetical protein	3125	2828	3897	6345	9496	6503	471.998	376.463	460.961	436.474	884.752	1150.63	1096.58	1043.99
AFLA_086210	637.679	504.183	613.325	1421.79	1095.97	1666.88	-1.25236	9.89382e-16	3.33485e-14	EQ963472	3734512	3736197	1254	epoxide hydrolase, putative	583	523	716	1408	1249	1365	25.2792	19.9871	24.3138	23.1934	56.3634	43.4472	66.0792	55.2966
AFLA_015050	83.128	83.8699	120.78	265.576	228.145	191.721	-1.2483	2.11312e-08	2.83176e-07	EQ963474	600046	600975	858	methyltransferase family protein	76	87	141	263	260	157	4.81636	4.85935	6.99791	5.55787	15.3872	13.2185	11.1082	13.238
AFLA_121120	24.0634	30.8487	11.1358	70.6857	58.7912	25.6442	-1.24773	0.00862847	0.030574	EQ963485	1386876	1391635	4569	ABC bile acid transporter, putative	22	32	13	70	67	21	0.261815	0.335641	0.12116	0.239538	0.769076	0.639661	0.279015	0.562584
AFLA_114540	19.6882	24.1005	21.415	54.529	64.0561	35.4135	-1.24712	0.00161286	0.00733382	EQ963487	79553	80097	492	dimethylaniline monooxygenase, putative	18	25	25	54	73	29	1.9893	2.43512	2.16377	2.19606	5.50961	6.47223	3.57818	5.18668
AFLA_018230	181.569	182.2	139.626	466.525	458.922	261.327	-1.24291	1.63104e-08	2.22995e-07	EQ963474	1473769	1474903	874	short-chain dehydrogenase, putative	166	189	163	462	523	214	10.3274	10.3633	7.94169	9.5441	26.5352	26.1028	14.8639	22.5006
AFLA_022860	167.35	116.647	101.935	292.841	307.996	307.731	-1.24259	5.54486e-10	9.29337e-09	EQ963473	19673	20098	426	hypothetical protein	153	121	119	290	351	252	19.5287	13.612	11.8953	15.012	34.1728	35.9413	35.9104	35.3415
AFLA_125680	599.396	696.988	638.166	1848.94	938.027	1790.21	-1.24124	2.81913e-10	4.94282e-09	EQ963481	645598	647524	1767	MFS quinate transporter, putative	548	723	745	1831	1069	1466	16.8631	19.6086	17.9538	18.1418	52.0169	26.3899	50.3648	42.9239
AFLA_021390	168.443	166.776	194.448	479.653	342.217	433.51	-1.24121	1.2709e-12	2.94557e-11	EQ963474	2347346	2349832	2427	dihydroxy-acid dehydratase, putative	154	173	227	475	390	355	3.45019	3.41603	3.98284	3.61636	9.82463	7.00957	8.8795	8.57123
AFLA_116430	246.102	336.444	310.089	734.121	725.676	652.097	-1.24068	2.04013e-17	8.48718e-16	EQ963485	175857	177642	1677	UDP-glucose dehydrogenase Ugd1, putative	225	349	362	727	827	534	7.29528	9.97329	9.19204	8.8202	21.7617	21.5114	19.3303	20.8678
AFLA_136340	1570.68	1616.66	1837.4	4731.9	2959.74	4182.45	-1.24002	1.02884e-16	3.92444e-15	EQ963478	1452184	1453711	1413	aminotransferase family protein (LolT), putative	1436	1677	2145	4686	3373	3425	55.2592	56.877	64.643	58.9264	166.476	104.129	147.146	139.25
AFLA_033320	468.142	352.832	270.685	890.64	731.819	951.279	-1.23983	6.70408e-12	1.44894e-10	EQ963473	2850131	2851078	948	conserved hypothetical protein	428	366	316	882	834	779	24.5487	18.502	14.1943	19.0817	46.7038	38.3755	49.8837	44.9877
AFLA_032940	173.912	161.956	163.61	409.977	324.668	445.721	-1.23851	6.11078e-13	1.47825e-11	EQ963473	2747330	2747701	372	conserved hypothetical protein	159	168	191	406	370	365	23.2406	21.6427	21.8639	22.2491	54.7867	43.3866	59.5634	52.5789
AFLA_129320	44.8453	27.9566	33.4074	78.764	85.1156	85.4808	-1.23819	5.82356e-05	0.000391066	EQ963481	1655228	1656049	822	glutaminase, putative	41	29	39	78	97	70	2.71209	1.69072	2.02036	2.14106	4.76338	5.1475	5.16959	5.02682
AFLA_045120	180.475	194.732	172.176	503.888	225.512	564.173	-1.23789	1.53052e-06	1.44144e-05	EQ963476	1847342	1848109	768	conserved hypothetical protein	165	202	201	499	257	462	11.6819	12.6048	11.1448	11.8105	32.6161	14.5972	36.5183	27.9105
AFLA_023880	218.758	213.049	273.255	521.054	682.68	457.933	-1.23723	3.89752e-12	8.59149e-11	EQ963473	266844	269154	1902	conserved hypothetical protein	200	221	319	516	778	375	5.71758	5.56836	7.14195	6.14263	13.6186	17.8429	11.9688	14.4768
AFLA_042180	26.2509	37.5969	28.2678	86.8424	71.0759	58.6154	-1.23483	0.000227517	0.00130463	EQ963476	1067552	1069059	1443	conserved hypothetical protein	24	39	33	86	81	48	0.904352	1.29522	0.973832	1.0578	2.99174	2.44859	2.01932	2.48655
AFLA_084370	155.318	126.287	113.928	293.85	334.32	297.962	-1.23405	1.16051e-11	2.40974e-10	EQ963472	3239499	3240682	1068	conserved hypothetical protein	142	131	133	291	381	244	7.22952	5.87822	5.30294	6.1369	13.6777	15.5615	13.8691	14.3694
AFLA_126540	51.4081	32.7767	35.1206	62.6073	86.8706	130.664	-1.23201	0.00030369	0.00168967	EQ963481	871912	873561	1509	conserved hypothetical protein	47	34	41	62	99	107	1.69356	1.07978	1.15699	1.31011	2.0625	2.86182	4.30452	3.07628
AFLA_126490	15.313	13.4963	21.415	38.3722	34.2217	46.4039	-1.23113	0.00453477	0.0177825	EQ963481	856677	858499	1641	hypothetical protein	14	14	25	38	39	38	0.463887	0.408851	0.648736	0.507158	1.16243	1.0367	1.40574	1.20162
AFLA_087220	2987.14	2924.84	2903.01	7673.44	6572.33	6442.81	-1.23096	1.18391e-36	1.61863e-34	EQ963472	4002962	4004247	1286	UDP-glucose 4-epimerase, putative	2731	3034	3389	7599	7490	5276	115.471	113.063	112.219	113.584	296.625	254.061	249.054	266.58
AFLA_044070	1449.27	1351.56	1493.05	3526.21	3474.82	3061.43	-1.22896	1.81758e-34	2.25677e-32	EQ963476	1555021	1555623	603	conserved hypothetical protein	1325	1402	1743	3492	3960	2507	119.479	111.423	123.088	117.997	290.703	286.467	252.387	276.519
AFLA_061760	230.789	203.409	194.448	603.858	384.336	483.577	-1.228	1.51357e-11	3.10053e-10	EQ963477	1881004	1882830	1611	conserved hypothetical protein	211	211	227	598	438	396	7.12163	6.27672	6.00022	6.46619	18.6337	11.8597	14.9221	15.1385
AFLA_060180	190.319	126.287	122.494	340.301	344.85	338.26	-1.22748	1.53971e-10	2.77971e-09	EQ963477	1454719	1455552	834	conserved hypothetical protein	174	131	143	337	393	277	11.3442	7.52751	7.30141	8.72439	20.2841	20.5553	20.1625	20.3339
AFLA_016150	42.6578	40.4889	53.9657	134.303	74.5858	113.567	-1.22565	5.34464e-05	0.000361699	EQ963474	902805	904169	1365	lipase, putative	39	42	63	133	85	93	1.55355	1.47456	1.96537	1.66449	4.89115	2.71633	4.13599	3.91449
AFLA_110100	126.88	153.279	133.629	377.663	294.833	295.519	-1.22563	1.81878e-11	3.69465e-10	EQ963475	1592002	1592448	447	conserved hypothetical protein	116	159	156	374	336	242	14.1105	17.0465	14.8612	15.3394	42.0007	32.789	32.8653	35.885
AFLA_121300	113.754	100.258	119.067	222.155	222.003	335.818	-1.22219	1.47659e-08	2.04173e-07	EQ963485	1433533	1434539	903	RTA1 domain protein	104	104	139	220	253	275	6.26236	5.5194	6.55486	6.11221	12.23	12.2216	18.4873	14.313
AFLA_061390	50.3143	85.7979	46.2563	136.322	122.847	166.077	-1.21857	1.30746e-05	0.000101332	EQ963477	1758072	1758502	324	hypothetical protein	46	89	54	135	140	136	7.71979	13.1641	7.09717	9.32702	20.9161	18.8486	25.4814	21.7487
AFLA_100680	2523.37	3238.15	2829.35	7822.88	4523.41	7613.9	-1.21588	7.55528e-13	1.79907e-11	EQ963484	947712	949097	1287	conserved hypothetical protein	2307	3359	3303	7747	5155	6235	97.4679	125.077	109.287	110.61	302.167	174.722	294.095	256.995
AFLA_007530	2404.15	2570.08	3117.16	7585.58	4646.26	6551.49	-1.21449	8.36716e-15	2.63079e-13	EQ963486	45621	46735	930	conserved hypothetical protein	2198	2666	3639	7512	5295	5365	128.51	137.38	166.623	144.171	405.476	248.359	350.2	334.678
AFLA_023440	8.75031	24.1005	27.4112	50.4898	52.6488	37.8558	-1.21387	0.00624132	0.0233416	EQ963473	142920	144425	1506	acyltransferase, putative	8	25	32	50	60	31	0.28884	0.795538	0.904819	0.663066	1.66662	1.73789	1.24959	1.55137
AFLA_097440	161.881	143.639	230.425	385.742	408.906	451.827	-1.21236	1.14368e-10	2.10533e-09	EQ963484	83609	84284	546	conserved hypothetical protein	148	149	269	382	466	370	14.7388	13.0779	20.9795	16.2654	35.1207	37.2297	41.1376	37.8293
AFLA_109780	89.6907	103.15	85.6599	271.635	216.738	153.865	-1.20951	3.22621e-07	3.46483e-06	EQ963475	1500596	1501262	624	serine/threonine-protein kinase ripk4, putative	82	107	100	269	247	126	7.14532	8.2176	6.8242	7.39571	21.6401	17.2667	12.2579	17.0549
AFLA_001040	96.2534	72.3016	92.5127	247.4	149.172	207.596	-1.20874	4.74748e-07	4.96282e-06	EQ963482	154831	156768	1707	mitochondrial protein Fmp29, putative	88	75	108	245	170	170	2.80312	2.10559	2.69418	2.5343	7.20485	4.34422	6.04568	5.86492
AFLA_075440	137.817	144.603	125.063	348.379	324.668	264.991	-1.207	2.27137e-11	4.58341e-10	EQ963472	840625	841240	324	conserved hypothetical protein	126	150	146	345	370	217	21.1455	22.1867	19.1886	20.8403	53.4523	49.8142	40.6579	47.9748
AFLA_007470	4691.26	3956.35	4457.74	9536.51	11648.6	9030.44	-1.20543	1.76543e-25	1.3179e-23	EQ963486	29371	30781	1344	cytochrome P450, putative	4289	4104	5204	9444	13275	7395	173.52	146.337	164.882	161.58	352.735	430.856	334.017	372.536
AFLA_090700	707.681	608.298	554.219	1136.02	1830.42	1339.61	-1.20518	3.17697e-13	7.98706e-12	EQ963480	404139	405306	1098	quercetin 2,3-dioxygenase, putative	647	631	647	1125	2086	1097	32.0401	27.5406	25.0922	28.2243	51.4331	82.8721	60.6504	64.9852
AFLA_089360	42.6578	32.7767	45.3997	93.911	93.8904	90.3654	-1.20233	2.53123e-05	0.000183552	EQ963480	74833	76269	1218	conserved hypothetical protein	39	34	53	93	107	74	1.74104	1.33776	1.85296	1.64392	3.83291	3.83207	3.6882	3.78439
AFLA_115990	84.2217	144.603	89.0863	178.734	286.059	266.212	-1.20064	1.64995e-06	1.54079e-05	EQ963485	64613	65314	702	conserved hypothetical protein	77	150	104	177	326	218	5.96412	10.24	6.3086	7.50424	12.6569	20.2571	18.8516	17.2552
AFLA_039650	22389.9	20128.8	20340.8	50404.9	49292.5	44335.2	-1.19627	1.53135e-39	2.55253e-37	EQ963476	410151	411175	885	NADH-cytochrome B5 reductase, putative	20470	20880	23746	49916	56175	36306	1257.67	1130.66	1142.57	1176.97	2831.32	2768.83	2490.38	2696.84
AFLA_123590	2135.08	2541.16	2486.71	6641.42	4177.68	5547.71	-1.19172	4.20912e-16	1.49756e-14	EQ963481	129758	130716	795	glutathione S transferase, putative	1952	2636	2903	6577	4761	4543	133.507	158.9	155.495	149.301	415.292	261.233	346.901	341.142
AFLA_096050	3979.2	3484.94	4073.13	10008.1	6695.18	9639.79	-1.1909	1.29751e-17	5.50109e-16	EQ963480	1862051	1863718	1668	protein RDR1, putative	3638	3615	4755	9911	7630	7894	118.593	103.862	121.392	114.616	298.273	199.538	287.297	261.702
AFLA_074280	217.664	199.553	303.236	599.818	514.204	533.645	-1.1897	4.61326e-12	1.00961e-10	EQ963472	556007	556909	825	conserved hypothetical protein	199	207	354	594	586	437	13.1157	12.0244	18.272	14.4707	36.1431	30.9842	32.1556	33.0943
AFLA_094600	510.799	461.766	507.107	861.355	1729.51	780.318	-1.18858	0.00141978	0.00658127	EQ963480	1510555	1510909	252	conserved hypothetical protein	467	479	592	853	1971	639	100.765	91.0921	100.036	97.2978	169.919	341.179	153.932	221.677
AFLA_124700	39.3764	11.5683	33.4074	78.764	52.6488	59.8366	-1.18404	0.00433852	0.0171233	EQ963481	402155	403156	1002	conserved hypothetical protein	36	12	39	78	60	49	1.95356	0.573931	1.65742	1.39497	3.90768	2.61204	2.96864	3.16279
AFLA_035430	164.068	133.999	117.354	298.899	345.727	293.077	-1.18173	1.44385e-10	2.62613e-09	EQ963473	3409663	3410551	774	2-deoxy-D-gluconate 3-dehydrogenase, putative	150	139	137	296	394	240	10.5376	8.60637	7.53731	8.89377	19.1974	22.2051	18.8235	20.0753
AFLA_120700	111.566	125.323	151.618	344.34	268.509	271.096	-1.18167	1.01824e-09	1.65863e-08	EQ963485	1292237	1293983	1068	conserved hypothetical protein	102	130	177	341	306	222	5.19304	5.83335	7.0573	6.0279	16.0279	12.4982	12.6186	13.7149
AFLA_112120	10852.6	10164.6	11952.1	29063.9	20924.4	24671	-1.17912	2.76952e-22	1.67659e-20	EQ963475	2095220	2099094	3814	pyruvate carboxylase, putative	9922	10544	13953	28782	23846	20203	141.453	132.486	155.784	143.241	378.82	272.729	321.562	324.37
AFLA_042260	31.7199	28.9207	28.2678	74.7249	46.5065	80.5962	-1.17759	0.000778408	0.00389941	EQ963476	1087546	1088283	738	conserved hypothetical protein	29	30	33	74	53	66	2.13665	1.9481	1.90412	1.99629	5.03347	3.13268	5.42897	4.53171
AFLA_117620	25.1571	11.5683	34.264	60.5877	59.6687	40.2981	-1.17636	0.00570882	0.0216267	EQ963485	489784	492734	1857	conserved hypothetical protein	23	12	40	60	68	33	0.673455	0.309682	0.917243	0.63346	1.62193	1.59733	1.07878	1.43268
AFLA_064750	79.8466	46.2731	94.2259	169.646	174.619	153.865	-1.17562	6.21148e-06	5.18995e-05	EQ963479	155093	156473	1122	naringenin,2-oxoglutarate 3-dioxygenase, putative	73	48	110	168	199	126	3.53771	2.05019	4.17481	3.25424	7.51638	7.73672	6.81722	7.35677
AFLA_000940	45.9391	50.1291	36.8338	101.989	83.3606	114.789	-1.17439	3.78058e-05	0.000265142	EQ963482	126447	127703	1257	acetylornithine deacetylase, putative	42	52	43	101	95	94	1.8168	1.9825	1.4567	1.752	4.03347	3.29674	4.53965	3.95662
AFLA_117450	21.8758	37.5969	29.1244	81.7934	57.0362	61.0577	-1.16852	0.00087236	0.00431324	EQ963485	454129	454764	579	conserved hypothetical protein	20	39	34	81	65	50	1.87821	3.22799	2.50056	2.53559	7.02262	4.89701	5.24229	5.72064
AFLA_025310	43.7516	30.8487	24.8414	53.5192	85.1156	83.0385	-1.1666	0.000809251	0.00403399	EQ963473	623572	624268	588	hypothetical protein	40	32	29	53	97	68	3.69892	2.60807	2.10018	2.80239	4.52471	7.196	7.02039	6.24703
AFLA_035710	472.517	325.839	488.261	1008.79	931.007	947.616	-1.16602	1.89764e-14	5.60449e-13	EQ963473	3495607	3496655	996	hscarg dehydrogenase, putative	432	338	570	999	1061	776	23.584	16.2631	24.3698	21.4056	50.3499	46.4678	47.2968	48.0382
AFLA_048540	4659.54	4626.34	4265.86	11887.3	7277.82	11228.5	-1.16518	7.30377e-15	2.30837e-13	EQ963483	171397	175564	4032	ABC multidrug transporter Mdr1	4260	4799	4980	11772	8294	9195	57.4489	57.0396	52.5951	55.6945	146.562	89.7305	138.44	124.911
AFLA_125100	36.095	37.5969	26.5546	93.911	71.9534	57.3943	-1.16429	0.000507604	0.00267266	EQ963481	493617	496100	1749	thiamine pyrophosphate enzyme, putative	33	39	31	93	82	47	1.02593	1.06861	0.754759	0.949767	2.66923	2.04513	1.63131	2.11522
AFLA_046740	1541.15	1652.33	1636.96	4054.33	3658.22	3107.84	-1.16375	7.99233e-25	5.75448e-23	EQ963476	2299764	2302136	1977	NADP-dependent malic enzyme MaeA	1409	1714	1911	4015	4169	2545	38.7522	41.548	41.1614	40.4872	101.946	91.986	78.1467	90.693
AFLA_040190	130.161	114.719	164.467	365.546	253.592	299.183	-1.1615	1.2295e-08	1.72955e-07	EQ963476	545102	546073	972	short-chain dehydrogenase/reductase family protein, putative	119	119	192	362	289	245	6.65692	5.86714	8.41146	6.97851	18.6954	12.9696	15.3013	15.6555
AFLA_074630	80.9404	57.8413	55.6789	154.499	118.46	159.971	-1.15793	4.91552e-06	4.18851e-05	EQ963472	639201	641100	1563	MFS nicotinic acid transporter Tna1, putative	74	60	65	153	135	131	2.57434	1.83966	1.77089	2.06163	4.91388	3.76766	5.08794	4.58983
AFLA_023420	92.9721	141.711	112.214	262.547	246.572	266.212	-1.15649	4.83502e-09	7.21871e-08	EQ963473	138323	140265	1881	fungal specific transcription factor, putative	85	147	131	260	281	218	2.4571	3.7452	2.96564	3.05598	6.93868	6.51649	7.03554	6.83024
AFLA_060100	1671.31	1615.7	1864.82	4247.2	3455.52	3785.58	-1.15645	4.18323e-26	3.22162e-24	EQ963477	1435748	1436699	564	hypothetical protein	1528	1676	2177	4206	3938	3100	147.312	142.41	164.367	151.363	374.354	304.574	333.666	337.532
AFLA_074290	87.5031	77.1218	99.3655	209.028	207.085	172.183	-1.15644	4.12253e-08	5.25266e-07	EQ963472	556956	557327	372	hypothetical protein	80	80	116	207	236	141	11.6934	10.3061	13.2786	11.7593	27.9331	27.6736	23.0094	26.2054
AFLA_074820	30.6261	31.8127	26.5546	58.5681	67.566	72.0481	-1.15642	0.000437384	0.00233425	EQ963472	683512	685717	1896	conserved hypothetical protein	28	33	31	58	77	59	0.802994	0.834107	0.696241	0.777781	1.53561	1.77153	1.88905	1.73207
AFLA_059470	1173.64	982.338	1034.77	2617.39	2062.08	2402.01	-1.15044	1.19286e-21	6.94487e-20	EQ963477	1269191	1272058	2274	LipA and NB-ARC domain protein	1073	1019	1208	2592	2350	1967	25.6568	21.4748	22.6211	23.2509	57.2186	45.079	52.5102	51.6026
AFLA_110140	79.8466	68.4456	59.1053	178.734	116.705	163.635	-1.14787	5.21388e-06	4.42725e-05	EQ963475	1598114	1598574	336	hypothetical protein	73	71	69	177	133	134	11.8134	10.1266	8.74473	10.2283	26.444	17.2667	24.21	22.6402
AFLA_023970	36.095	22.1725	21.415	62.6073	44.7515	68.3847	-1.1461	0.0022781	0.00992835	EQ963473	286190	288961	2337	C6 transcription factor, putative	33	23	25	62	51	56	0.767799	0.471645	0.455531	0.564992	1.33176	0.951936	1.45465	1.24612
AFLA_081920	53.5957	71.3376	55.6789	126.224	156.192	116.01	-1.14485	6.32256e-06	5.26217e-05	EQ963472	2591358	2593000	1488	ZIP Zinc transporter, putative	49	74	65	125	178	95	1.79055	2.38328	1.86015	2.01132	4.21696	5.21811	3.8757	4.43693
AFLA_009900	60.1584	59.7694	54.8223	105.019	148.294	131.885	-1.14346	6.02453e-06	5.05562e-05	EQ963486	659268	662074	2622	conserved hypothetical protein	55	62	64	104	169	108	1.14057	1.1332	1.0394	1.10439	1.9911	2.81158	2.50046	2.43438
AFLA_134660	17.5006	35.6688	32.5508	75.7347	59.6687	54.952	-1.14251	0.00176227	0.00792434	EQ963478	969703	970081	264	hypothetical protein	16	37	38	75	68	45	3.2954	6.71651	6.12937	5.38043	14.261	11.2357	10.3476	11.9481
AFLA_009040	28.4385	29.8847	20.5584	39.382	100.91	31.75	-1.14041	0.0126426	0.0419143	EQ963486	424603	425869	1116	3-isopropylmalate dehydrogenase	26	31	24	39	115	26	1.26678	1.3312	0.915764	1.17125	1.75426	4.495	1.41429	2.55452
AFLA_120910	17.5006	23.1365	36.8338	62.6073	46.5065	63.5	-1.13783	0.00308556	0.0127878	EQ963485	1341227	1341543	171	hypothetical protein	16	24	43	62	53	52	5.08764	6.72606	10.708	7.50724	18.2007	13.52	18.4602	16.727
AFLA_098110	1731.47	1634.98	1632.68	3892.76	3617.85	3453.43	-1.13357	9.14799e-34	1.10211e-31	EQ963484	248738	250251	1497	Indoleamine 2,3-dioxygenase subfamily	1583	1696	1906	3855	4123	2828	57.4979	54.2938	54.2173	55.3363	129.269	120.14	114.68	121.363
AFLA_117950	1395.67	996.799	1013.36	2687.07	2048.92	2725.62	-1.13201	4.71001e-14	1.33593e-12	EQ963485	584871	589598	4452	ABC multidrug transporter, putative	1276	1034	1183	2661	2335	2232	15.5843	11.1304	11.3153	12.6767	30.0042	22.8785	30.4347	27.7725
AFLA_126500	317.199	357.652	341.783	747.249	668.64	813.289	-1.12997	2.02058e-17	8.44892e-16	EQ963481	860363	861085	648	hypothetical protein	290	371	399	740	762	666	24.3341	27.4375	26.2201	25.9972	57.3257	51.2952	62.392	57.0043
AFLA_069610	24.0634	30.8487	20.5584	82.8032	26.3244	56.1731	-1.12799	0.0109254	0.0372902	EQ963479	1462236	1462654	360	conserved hypothetical protein	22	32	24	82	30	46	3.32286	4.25984	2.83887	3.47386	11.4341	3.63509	7.75684	7.60869
AFLA_061880	2488.37	2320.4	2734.26	5918.41	4941.97	5608.76	-1.1261	1.81681e-26	1.42626e-24	EQ963477	1919835	1920884	933	pyridoxine biosynthesis protein	2275	2407	3192	5861	5632	4593	132.584	123.635	145.686	133.968	315.342	263.316	298.844	292.501
AFLA_081110	819.248	749.045	620.178	1461.17	1902.38	1397	-1.1236	1.40747e-14	4.27086e-13	EQ963472	2390975	2392339	1182	MFS transporter, putative	749	777	724	1447	2168	1144	34.4554	31.5028	26.083	30.6804	61.4531	80.0089	58.7541	66.7387
AFLA_053100	815.966	698.916	704.124	1467.23	1655.81	1707.17	-1.1231	2.09194e-22	1.27913e-20	EQ963483	1488301	1488951	651	conserved hypothetical protein	746	725	822	1453	1887	1398	62.3089	53.3707	53.7684	56.4827	112.041	126.441	130.363	122.948
AFLA_137630	63.4398	77.1218	42.8299	129.254	155.314	112.346	-1.12301	4.22598e-05	0.000293335	EQ963478	1811951	1812364	414	conserved hypothetical protein	58	80	50	128	177	92	7.61764	9.26052	5.14288	7.34035	15.5204	18.6496	13.4902	15.8867
AFLA_100220	554.551	539.852	464.277	1098.66	1030.16	1263.9	-1.12227	2.01347e-18	9.14173e-17	EQ963484	825609	826596	942	conserved hypothetical protein	507	560	542	1088	1174	1035	29.2651	28.4894	24.5011	27.4185	57.979	54.3643	66.699	59.6807
AFLA_051890	530.488	475.263	644.162	1239.02	1106.5	1245.58	-1.11991	5.05145e-17	2.00215e-15	EQ963483	1145187	1146983	1626	MFS monosaccharide transporter, putative	485	493	752	1227	1261	1020	16.2186	14.5302	19.694	16.8143	37.8806	33.8291	38.0811	36.5969
AFLA_105700	762.371	843.519	771.796	1638.9	1671.6	1854.93	-1.11848	1.15374e-25	8.71972e-24	EQ963475	408229	409210	903	conserved hypothetical protein	697	875	901	1623	1905	1519	41.9699	46.4372	42.4887	43.6319	90.2242	92.0246	102.117	94.7887
AFLA_023890	172.819	172.56	238.991	434.212	492.267	341.923	-1.11736	3.77976e-09	5.72754e-08	EQ963473	269781	271065	1230	conserved hypothetical protein	158	179	279	430	561	280	6.98465	6.97419	9.65908	7.87264	17.5491	19.8955	13.8192	17.0879
AFLA_023450	30.6261	22.1725	37.6903	80.7836	60.5462	54.952	-1.11493	0.00156004	0.00713362	EQ963473	145132	146554	1423	conserved hypothetical protein	28	23	44	80	69	45	1.06991	0.774585	1.31669	1.05373	2.82213	2.11515	1.91972	2.28567
AFLA_091700	238.446	187.02	208.154	541.25	306.241	522.654	-1.11131	1.04952e-07	1.2459e-06	EQ963480	693704	696048	1992	asparagine synthetase, putative	218	194	243	536	349	428	5.95059	4.66722	5.19462	5.27081	13.5073	7.64245	13.0432	11.3976
AFLA_084250	71.0963	73.2657	116.497	174.695	272.896	114.789	-1.10916	0.00025655	0.00145874	EQ963472	3209098	3210685	1446	conserved hypothetical protein	65	76	136	173	311	94	2.4442	2.51879	4.00504	2.98934	6.00579	9.38185	3.94629	6.44465
AFLA_128490	38.2826	33.7408	17.9886	52.5094	58.7912	81.8174	-1.10756	0.00315535	0.0130371	EQ963481	1446284	1447164	816	conserved hypothetical protein	35	35	21	52	67	67	2.33222	2.05553	1.09589	1.82788	3.19894	3.58163	4.98442	3.92166
AFLA_002730	285.479	225.581	219.289	527.113	469.452	573.943	-1.10616	2.15487e-12	4.91019e-11	EQ963482	600900	601907	1008	pre-rRNA-processing protein esf2	261	234	256	522	535	470	14.079	11.125	10.8147	12.0063	25.9958	23.1521	28.3053	25.8177
AFLA_005360	65.6273	41.4529	73.6675	110.068	133.377	145.317	-1.10144	5.14374e-05	0.000349659	EQ963482	1422063	1423775	1713	conserved hypothetical protein	60	43	86	109	152	119	1.90452	1.20298	2.13785	1.74845	3.1942	3.87064	4.21715	3.76066
AFLA_034410	605.959	523.464	546.51	1294.56	1082.81	1217.49	-1.10136	7.88923e-20	3.91821e-18	EQ963473	3139006	3140705	1308	aspartate aminotransferase, putative	554	543	638	1282	1234	997	23.03	19.8947	20.7706	21.2318	49.2009	41.1532	46.2719	45.542
AFLA_088790	1102.54	868.584	758.947	2355.85	1605.79	1884.24	-1.09954	5.52662e-12	1.20085e-10	EQ963472	4436146	4436770	552	DUF814 domain protein, putative	1008	901	886	2333	1830	1543	99.2919	78.2225	68.3488	81.9544	212.162	144.613	169.69	175.489
AFLA_066700	25.1571	13.4963	22.2716	50.4898	28.9569	51.2885	-1.09723	0.0116604	0.0392703	EQ963479	652134	653630	1497	P450 family sporulation-specific N-formyltyrosine oxidase Dit2	23	14	26	50	33	42	0.835408	0.44818	0.739585	0.674391	1.67664	0.961587	1.70317	1.44713
AFLA_049660	171.725	218.833	222.716	463.496	393.989	455.491	-1.09335	1.36256e-11	2.80535e-10	EQ963483	483876	484872	846	conserved hypothetical protein	157	227	260	459	449	373	10.0907	12.8588	13.087	12.0122	27.2355	23.1511	26.7651	25.7172
AFLA_007560	26.2509	31.8127	37.6903	90.8816	69.321	43.9616	-1.09219	0.00261293	0.0111052	EQ963486	49553	51091	1539	F5/8 type C domain protein	24	33	44	90	79	36	0.84794	1.02759	1.21745	1.03099	2.9356	2.23916	1.42002	2.19826
AFLA_001730	430.953	329.695	394.892	751.288	908.192	792.529	-1.08733	1.41765e-14	4.29103e-13	EQ963482	320883	322361	1479	conserved hypothetical protein	394	342	461	744	1035	649	14.4851	11.0816	13.273	12.9466	25.2521	30.5259	26.6383	27.4721
AFLA_120900	401.421	329.695	328.934	719.984	765.163	759.558	-1.08497	1.60406e-16	5.98718e-15	EQ963485	1339443	1340915	1473	integral membrane protein	367	342	384	713	872	622	13.5474	11.1268	11.1011	11.9251	24.2985	25.8232	25.6341	25.2519
AFLA_054360	127.973	121.467	113.071	300.919	211.473	255.221	-1.08262	4.11515e-08	5.24876e-07	EQ963483	1821491	1822361	717	conserved hypothetical protein	117	126	132	298	241	209	8.87277	8.42165	7.83955	8.37799	20.8636	14.662	17.6953	17.7403
AFLA_119350	313.917	268.962	252.697	563.466	679.17	517.77	-1.07983	3.45868e-12	7.63797e-11	EQ963485	953346	954758	1356	monooxygenase, putative	287	279	295	558	774	424	11.5084	9.86031	9.26401	10.2109	20.657	24.8988	18.9817	21.5125
AFLA_042600	33.9075	82.9059	62.5317	126.224	143.907	109.904	-1.07935	0.000336774	0.00184922	EQ963476	1160762	1161398	576	conserved hypothetical protein	31	86	73	125	164	90	2.92639	7.1552	5.39681	5.15947	10.8938	12.4199	9.48527	10.933
AFLA_026060	308.448	319.091	290.387	679.592	662.498	591.039	-1.0766	3.34165e-16	1.20299e-14	EQ963473	823427	825350	1584	GABA permease, putative	282	331	339	673	755	484	9.68025	10.0143	9.11341	9.60264	21.3281	20.7916	18.549	20.2229
AFLA_009030	77.659	82.9059	42.8299	120.166	130.745	177.067	-1.0763	0.00015081	0.000908735	EQ963486	423699	424208	510	conserved hypothetical protein	71	86	50	119	149	145	7.56974	8.08117	4.17481	6.60857	11.713	12.7442	17.2595	13.9056
AFLA_043460	123.598	61.6974	95.0825	228.214	193.046	167.298	-1.07555	2.03656e-05	0.00015046	EQ963476	1378163	1380167	1896	conserved hypothetical protein	113	64	111	226	220	137	3.24065	1.61766	2.49299	2.45044	5.9836	5.06152	4.38644	5.14385
AFLA_043780	50.3143	30.8487	28.2678	66.6465	52.6488	111.125	-1.07418	0.00379199	0.0152381	EQ963476	1475699	1476484	786	lysophospholipase A, putative	46	32	33	66	60	91	3.1822	1.95107	1.78784	2.30704	4.21516	3.32985	7.02827	4.85776
AFLA_057480	411.265	229.437	351.206	775.523	680.047	628.895	-1.07328	7.36876e-09	1.06362e-07	EQ963477	777825	779537	1341	hypothetical protein	376	238	410	768	775	515	15.2458	8.50539	13.0194	12.2569	28.7491	25.2098	23.3135	25.7575
AFLA_042000	370.794	291.135	421.447	740.18	835.361	703.385	-1.07282	2.47292e-12	5.56202e-11	EQ963476	1017022	1018389	1027	hydroxyisocaproate dehydrogenase, putative	339	302	492	733	952	576	17.9482	14.0923	20.4	17.4802	35.8283	40.4355	34.0472	36.7703
AFLA_128050	165.162	170.632	165.324	401.899	265.877	388.327	-1.07244	1.5062e-08	2.07324e-07	EQ963481	1312404	1313485	835	conserved hypothetical protein	151	177	193	398	303	318	9.83293	10.1586	9.84254	9.94468	23.927	15.829	23.1191	20.9584
AFLA_129280	26.2509	39.5249	35.9772	108.048	56.1588	50.0673	-1.07214	0.00430975	0.0170429	EQ963481	1644651	1645742	1092	conserved hypothetical protein	24	41	42	107	64	41	1.19504	1.79931	1.63781	1.54405	4.91874	2.55655	2.27924	3.25151
AFLA_102640	61.2522	85.7979	53.1091	155.508	143.029	119.673	-1.06739	3.23717e-05	0.00023035	EQ963484	1434561	1437250	2364	exo-beta-1,3-glucanase, putative	56	89	62	154	163	98	1.28805	1.80422	1.11681	1.40303	3.27013	3.00771	2.51657	2.93147
AFLA_014020	126.88	149.423	116.497	343.33	161.456	319.943	-1.06726	2.94365e-05	0.00021082	EQ963474	321664	322530	867	conserved hypothetical protein	116	155	136	340	184	262	7.27497	8.56759	6.67969	7.50742	19.6858	9.25753	18.3448	15.7627
AFLA_104960	19.6882	28.9207	29.981	82.8032	31.5893	51.2885	-1.06655	0.011569	0.03904	EQ963475	223396	224741	1188	O-methyltransferase, putative	18	30	35	82	36	42	0.823851	1.21018	1.25455	1.09619	3.46489	1.32185	2.14616	2.31097
AFLA_110110	31.7199	30.8487	11.9924	65.6367	41.2416	47.625	-1.06304	0.0128917	0.042592	EQ963475	1592930	1593187	258	conserved hypothetical protein	29	32	14	65	47	39	6.11182	5.94396	2.31071	4.78883	12.647	7.94648	9.17645	9.92329
AFLA_094110	1507.24	1014.15	1134.14	3031.41	2148.07	2450.86	-1.06237	1.19461e-11	2.47211e-10	EQ963480	1369264	1371132	414	hypothetical protein	1378	1052	1324	3002	2448	2007	180.985	121.776	136.183	146.315	364.001	257.933	294.291	305.408
AFLA_108610	13.1255	29.8847	26.5546	48.4702	42.1191	56.1731	-1.06134	0.00886762	0.0312667	EQ963475	1165381	1166754	1374	cytochrome P450, putative	12	31	31	48	48	46	0.474883	1.08124	0.960752	0.838958	1.75367	1.52388	2.03236	1.76997
AFLA_094120	35944.1	29722.7	35333	81262.3	57603.1	71879.6	-1.06113	5.95648e-17	2.34356e-15	EQ963480	1371502	1373013	1512	conserved hypothetical protein	32862	30832	41248	80474	65646	58862	1181.77	977.228	1161.68	1106.9	2671.75	1893.88	2363.27	2309.63
AFLA_078890	119.223	167.74	188.452	325.154	343.095	323.606	-1.05563	1.65789e-08	2.26156e-07	EQ963472	1757051	1758001	951	dihydrodipicolinate synthetase family protein	109	174	220	322	391	265	6.23216	8.76829	9.85096	8.2838	16.9968	17.9346	16.9159	17.2825
AFLA_073110	3963.89	3496.51	3909.52	8262.15	7544.58	7793.41	-1.05359	1.8499e-30	1.94048e-28	EQ963472	230971	231377	357	hypothetical protein	3624	3627	4564	8182	8598	6382	551.966	486.884	544.395	527.748	1150.49	1050.57	1085.22	1095.43
AFLA_067640	1662.56	2245.21	1776.59	4629.91	3002.74	4165.36	-1.05303	1.1626e-11	2.40996e-10	EQ963479	899888	901689	1671	alternative NADH-dehydrogenase	1520	2329	2074	4585	3422	3411	49.4606	66.7942	52.8529	56.3693	137.738	89.3306	123.918	116.996
AFLA_015060	1502.87	1189.6	1391.97	3001.11	2588.57	2883.15	-1.05282	3.90924e-20	1.9656e-18	EQ963474	601139	602083	945	phytanoyl-CoA dioxygenase family protein	1374	1234	1625	2972	2950	2361	79.0583	62.5791	73.2248	71.6207	157.874	136.172	151.668	148.571
AFLA_097150	142.193	143.639	115.641	245.38	350.115	233.241	-1.05214	4.30366e-07	4.53394e-06	EQ963484	18169	19876	1569	conserved hypothetical protein	130	149	135	243	399	191	4.50519	4.55103	3.66393	4.24005	7.77456	11.0929	7.38993	8.75247
AFLA_119800	178.288	127.251	143.909	265.576	378.194	284.529	-1.05208	1.538e-07	1.78229e-06	EQ963485	1080247	1081024	663	conserved hypothetical protein	163	132	168	263	431	233	13.368	9.54127	10.7903	11.2332	19.9129	28.357	21.334	23.2013
AFLA_061350	481.267	476.227	513.959	987.58	909.07	1153.99	-1.04947	1.83763e-16	6.79643e-15	EQ963477	1748256	1750874	2292	conserved hypothetical protein	440	494	600	978	1036	945	10.4383	10.329	11.1474	10.6382	21.4199	19.717	25.0292	22.0554
AFLA_022190	1092.7	1057.53	1096.45	2254.87	2156.85	2309.2	-1.04928	3.93448e-29	3.86087e-27	EQ963474	2570000	2570290	291	hypothetical protein	999	1097	1280	2233	2458	1891	186.666	180.659	187.307	184.877	385.202	368.456	394.483	382.713
AFLA_089820	14.2193	28.9207	25.698	43.4212	54.4038	45.1827	-1.04763	0.00873977	0.0308867	EQ963480	192772	194226	1347	pristinamycin IIA synthase subunit A, putative	13	30	30	43	62	37	0.524769	1.06733	0.948397	0.846833	1.60248	2.0078	1.66749	1.75926
AFLA_117270	119.223	101.222	74.5241	202.969	181.638	222.25	-1.04531	2.36041e-06	2.1482e-05	EQ963485	404408	406420	1851	conserved hypothetical protein	109	105	87	201	207	182	3.20194	2.7185	2.00147	2.64063	5.45107	4.87821	5.96891	5.43273
AFLA_049890	346.731	224.617	255.266	435.222	744.103	515.327	-1.03964	5.93768e-07	6.03086e-06	EQ963483	557427	558768	294	hypothetical protein	317	233	298	431	848	422	58.6279	37.98	43.1624	46.5901	73.5906	125.819	87.1354	95.5149
AFLA_060200	51.4081	43.381	33.4074	62.6073	136.009	62.2789	-1.03894	0.00428797	0.0169678	EQ963477	1459144	1460793	1527	neutral amino acid permease, putative	47	45	39	62	155	51	1.6736	1.41228	1.08758	1.39115	2.03819	4.42781	2.0275	2.83117
AFLA_086150	144.38	100.258	139.626	310.007	241.307	236.904	-1.0378	4.28236e-07	4.51541e-06	EQ963472	3724917	3726670	495	conserved hypothetical protein	132	104	163	307	275	194	14.4998	10.0687	14.0223	12.8636	31.1333	24.2339	23.7917	26.3863
AFLA_137200	182.663	147.495	155.044	257.498	390.479	345.587	-1.03707	8.823e-08	1.05876e-06	EQ963478	1682793	1685863	2205	chitin synthase, putative	167	153	181	255	445	283	4.11813	3.32528	3.49548	3.6463	5.80529	8.80335	7.79126	7.46663
AFLA_090020	1066.44	913.893	1130.71	2293.25	1905.01	2174.88	-1.0339	3.33111e-18	1.48472e-16	EQ963480	255354	257384	1710	oligopeptide transporter, putative	975	948	1320	2271	2171	1781	31.0028	26.568	32.8711	30.1473	66.6674	55.3809	63.2263	61.7582
AFLA_022870	132.348	125.323	131.06	244.37	306.241	243.01	-1.03293	2.12115e-08	2.8394e-07	EQ963473	20652	21929	1278	conserved hypothetical protein	121	130	153	242	349	199	5.1481	4.87482	5.09797	5.0403	9.50554	11.9122	9.45261	10.2901
AFLA_038320	310.636	327.767	287.817	657.377	651.968	582.491	-1.03261	7.9128e-15	2.49438e-13	EQ963476	51978	55957	3921	multidrug resistance protein, putative	284	340	336	651	743	477	3.93835	4.15555	3.64904	3.91431	8.33444	8.26587	7.38501	7.99511
AFLA_061340	857.53	1036.32	979.092	2207.41	1375.89	2290.89	-1.03053	6.42343e-10	1.06732e-08	EQ963477	1746118	1747671	1554	RNA 3'-terminal phosphate cyclase, putative	784	1075	1143	2186	1568	1876	27.432	33.1515	31.3207	30.6347	70.6141	44.0141	73.2844	62.6375
AFLA_046910	427.671	365.364	276.681	865.395	486.124	832.827	-1.03047	8.30625e-07	8.20377e-06	EQ963476	2347048	2359103	11682	involucrin repeat protein	391	379	323	857	554	682	1.81992	1.55478	1.17739	1.51736	3.68261	2.06866	3.54403	3.09843
AFLA_013220	149.849	132.071	135.343	266.586	331.688	250.337	-1.02931	2.5303e-08	3.35389e-07	EQ963474	90821	92232	1293	beta-lactamase family protein	137	137	158	264	378	205	5.76122	5.07771	5.20349	5.34748	10.2494	12.7523	9.62465	10.8755
AFLA_059580	301.886	215.941	160.184	513.986	409.783	454.27	-1.02794	4.78895e-07	4.9976e-06	EQ963477	1294064	1297042	2979	conserved hypothetical protein	276	224	187	509	467	372	5.03769	3.60349	2.67305	3.77141	8.57708	6.83822	7.58057	7.66529
AFLA_099240	4209.99	4295.68	4257.3	8606.49	8876.59	8540.76	-1.02791	1.23495e-38	1.97722e-36	EQ963484	546637	547946	1131	D-arabinitol dehydrogenase ArbD, putative	3849	4456	4970	8523	10116	6994	185.045	188.812	187.124	186.994	378.288	390.16	375.399	381.282
AFLA_032670	27.3447	16.3884	30.8376	38.3722	43.874	70.827	-1.02704	0.0123042	0.0410184	EQ963473	2677955	2678313	306	conserved hypothetical protein	25	17	36	38	50	58	4.44233	2.6624	5.00977	4.03817	6.23382	7.12763	11.5063	8.28926
AFLA_116150	29.5323	33.7408	53.9657	74.7249	103.543	61.0577	-1.02647	0.00279966	0.0117795	EQ963485	103586	104193	462	integral membrane protein	27	35	63	74	118	50	3.17771	3.63055	5.80678	4.20501	8.04048	11.1413	6.56988	8.5839
AFLA_053810	194.694	106.042	202.157	255.478	408.906	359.019	-1.02547	2.0499e-05	0.000151354	EQ963483	1675102	1676347	1188	alpha-ketoglutarate-dependent taurine dioxygenase	178	110	236	253	466	294	8.14697	4.43733	8.45925	7.01452	10.6905	17.1106	15.0231	14.2747
AFLA_005570	172.819	143.639	167.037	231.243	457.167	293.077	-1.02483	9.37965e-06	7.5136e-05	EQ963482	1493037	1493992	834	oxidoreductase, short-chain dehydrogenase/reductase family	158	149	195	229	521	240	10.3011	8.56182	9.95646	9.60646	13.7836	27.2501	17.4693	19.501
AFLA_013680	438.609	328.731	495.114	907.806	549.303	1113.69	-1.02363	1.97842e-06	1.83207e-05	EQ963474	227580	229117	1434	phosphatidylglycerol specific phospholipase C, putative	401	341	578	899	626	912	15.205	11.396	17.1639	14.5883	31.4704	19.0424	38.6078	29.7069
AFLA_043410	379.545	318.127	221.859	578.613	707.249	576.385	-1.023	2.40333e-08	3.19255e-07	EQ963476	1359433	1361337	1905	MYB DNA-binding domain protein	347	330	259	573	806	472	9.90437	8.30166	5.7895	7.99851	15.0991	18.456	15.041	16.1987
AFLA_058890	442.984	338.372	436.009	885.591	796.752	782.76	-1.01843	2.25289e-13	5.77118e-12	EQ963477	1149775	1151007	1134	oxidoreductase, putative	405	351	509	877	908	641	19.4193	14.8334	19.1135	17.7888	38.8221	34.9276	34.3143	36.0213
AFLA_066210	26.2509	40.4889	43.6865	95.9306	47.3839	81.8174	-1.0151	0.00460725	0.0179913	EQ963479	515576	516883	1308	class II DAHP synthetase family protein	24	42	51	95	54	67	0.997691	1.53882	1.66035	1.39895	3.64593	1.80087	3.10954	2.85211
AFLA_119960	74.3776	39.5249	72.8109	110.068	166.721	98.9135	-1.01476	0.000859056	0.00425611	EQ963485	1121949	1123403	1311	oxidoreductase, putative	68	41	85	109	190	81	2.82032	1.49874	2.76091	2.35999	4.17365	6.3219	3.7507	4.74875
AFLA_105630	797.372	535.032	578.204	1142.08	1610.18	1092.93	-1.01159	6.9071e-09	1.00054e-07	EQ963475	392027	393837	1623	cytochrome P450 monooxygenase, putative	729	555	675	1131	1835	895	24.4231	16.3878	17.7101	19.507	34.9813	49.319	33.4761	39.2588
AFLA_091260	5555.35	5024.48	4176.78	8364.14	11976.7	9389.46	-1.01094	3.9748e-13	9.83036e-12	EQ963480	568604	569241	576	glucosamine 6-phosphate acetyltransferase, putative	5079	5212	4876	8283	13649	7689	479.455	433.639	360.477	424.524	721.868	1033.65	810.358	855.293
AFLA_061110	105.004	72.3016	108.788	233.263	169.354	173.404	-1.00956	1.49808e-05	0.000114399	EQ963477	1692944	1693967	921	mono-and diacylglycerol lipase precursor, putative	96	75	127	231	193	142	5.66766	3.90254	5.87193	5.14738	12.5906	9.14101	9.35962	10.3637
AFLA_020230	89.6907	90.6181	59.9619	174.695	127.235	180.731	-1.00794	5.21457e-05	0.000354079	EQ963474	2022042	2024158	1560	hypothetical protein	82	94	70	173	145	148	2.85813	2.88768	1.91078	2.5522	5.56691	4.05452	5.75926	5.1269
AFLA_001700	77.659	41.4529	35.9772	85.8326	131.622	90.3654	-1.00393	0.00237623	0.0102641	EQ963482	316564	316851	288	conserved hypothetical protein	71	43	42	85	150	74	13.4047	7.1552	6.21002	8.92332	14.8156	22.7193	15.598	17.711
AFLA_060680	1159.42	1183.82	1315.74	2729.48	2113.85	2497.26	-1.00344	2.17128e-17	8.92574e-16	EQ963477	1584884	1586324	1380	dimethylallyl tryptophan synthase, putative	1060	1228	1536	2703	2409	2045	41.7657	42.6447	47.3968	43.9357	98.324	76.1473	89.9589	88.1434
AFLA_046290	19.6882	53.9852	25.698	73.7151	45.629	80.5962	-1.00007	0.0138935	0.0454085	EQ963476	2168143	2168595	453	conserved hypothetical protein	18	56	30	73	52	66	2.16056	5.92428	2.82007	3.63497	8.08941	5.00728	8.84454	7.31375
