# Supplementary material for: A methanolic extract of Zanthoxylum bungeanum modulates secondary metabolism regulator genes in Aspergillus flavus and shuts down aflatoxin production
Source: Sci Rep. 2022 Apr 9;12:5995. doi: 10.1038/s41598-022-09913-3 (PMC8994782; doi:10.1038/s41598-022-09913-3)
Supplement: Supplementary file 3 — Supplementary Information 3. [file 41598_2022_9913_MOESM3_ESM.xlsx]

## Sheet: TestvsCtrl_DEG_up
Table S6: List of upregulated DEGs in RNA-seq data using the selection criteria of adjusted p˂0.05 and FPKM≥2
gene_id	Test1	Test2	Test3	Ctrl1	Ctrl2	Ctrl3	log2FoldChange	pvalue	padj	gene_chr	gene_start	gene_end	gene_length	gene_description	Test1_readcount	Test2_readcount	Test3_readcount	Ctrl1_readcount	Ctrl2_readcount	Ctrl3_readcount	Test1_fpkm	Test2_fpkm	Test3_fpkm	Mean-test	Ctrl1_fpkm	Ctrl2_fpkm	Ctrl3_fpkm	Mean-ctrl
AFLA_097320	394.858	509.004	331.504	10.098	7.01984	8.54808	5.5987	1.22598e-57	4.03181e-55	EQ963484	53594	54568	849	conserved hypothetical protein	361	528	387	10	8	7	23.1202	29.8038	19.4106	24.1116	0.591268	0.411035	0.500518	0.500941
AFLA_016410	82.0342	99.2943	69.3845	1.0098	3.50992	1.22115	5.3704	2.55578e-15	8.38242e-14	EQ963474	971452	971812	348	hypothetical protein	75	103	81	1	4	1	11.7186	14.1842	9.91157	11.9381	0.144249	0.501392	0.174442	0.273361
AFLA_082940	8.75031	12.5323	1.7132	0	0	0	5.33689	0.00129012	0.00606811	EQ963472	2865928	2866329	402	conserved hypothetical protein	8	13	2	0	0	0	1.08207	1.54976	0.211856	0.947895	0	0	0	0
AFLA_106080	8.75031	2.89207	11.1358	0	0	0	5.33145	0.00102231	0.00495204	EQ963475	504572	504959	243	hypothetical protein	8	3	13	0	0	0	1.7901	0.591645	2.2781	1.55328	0	0	0	0
AFLA_058090	8.75031	3.85609	7.70939	0	0	0	5.16277	0.00163802	0.00743157	EQ963477	945747	946918	981	serine/threonine protein phosphatase PP1, putative	8	4	9	0	0	0	0.443418	0.195406	0.39067	0.343165	0	0	0	0
AFLA_089410	13.1255	5.78413	0.856599	0	0	0	5.11223	0.00369429	0.0149045	EQ963480	87624	88448	711	conserved hypothetical protein	12	6	1	0	0	0	0.917707	0.404415	0.0598917	0.460671	0	0	0	0
AFLA_109510	4.37516	12.5323	0.856599	0	0	0	4.96729	0.00599003	0.0225516	EQ963475	1438231	1439855	1524	conserved hypothetical protein	4	13	1	0	0	0	0.142714	0.408794	0.0279416	0.19315	0	0	0	0
AFLA_054220	2.18758	9.64022	5.13959	0	0	0	4.90901	0.00491266	0.0190434	EQ963483	1789892	1790957	1008	conserved hypothetical protein	2	10	6	0	0	0	0.107885	0.475429	0.25347	0.278928	0	0	0	0
AFLA_139010	44.8453	32.7767	40.2601	0	3.50992	0	4.88967	2.28874e-08	3.05366e-07	EQ963478	2156110	2157126	1017	conserved hypothetical protein	41	34	47	0	4	0	2.19208	1.60215	1.96795	1.92072	0	0.171568	0	0.0571892
AFLA_038970	12.0317	5.78413	12.849	0	0.877481	0	4.79693	0.00120644	0.00571425	EQ963476	238019	238669	597	conserved hypothetical protein	11	6	15	0	1	0	1.00187	0.48164	1.06993	0.851145	0	0.0730672	0	0.0243557
AFLA_011510	4.37516	7.71218	3.4264	0	0	0	4.77405	0.00651145	0.0242149	EQ963486	1070931	1071171	231	hypothetical protein	4	8	4	0	0	0	0.941544	1.65968	0.737368	1.11286	0	0	0	0
AFLA_139660	9.8441	10.6042	5.99619	0	0	1.22115	4.57897	0.00239323	0.0103192	EQ963478	2328209	2328721	513	hypothetical protein	9	11	7	0	0	1	0.953933	1.02759	0.581055	0.854194	0	0	0.118335	0.0394449
AFLA_024190	19.6882	17.3524	9.42259	2.01959	0	0	4.50566	0.000370873	0.00202095	EQ963473	340983	342944	1710	conserved hypothetical protein	18	18	11	2	0	0	0.57236	0.504455	0.273926	0.450247	0.0587119	0	0	0.0195706
AFLA_038550	260.322	323.911	280.964	26.2547	12.2847	6.10577	4.25045	2.30237e-42	4.44687e-40	EQ963476	114601	117217	2382	multidrug resistance-associated protein 2, 6 (mrp2, 6), ABC-transporter, putative	238	336	328	26	14	5	5.43285	6.75995	5.86366	6.01882	0.547929	0.256379	0.127426	0.310578
AFLA_070090	19589.8	21281.7	19299.2	1145.11	1404.85	1132.01	4.02887	0	0	EQ963479	1582045	1584118	750	conserved hypothetical protein	17910	22076	22530	1134	1601	927	1298.45	1410.6	1279.19	1329.42	75.9004	93.1165	75.0323	81.3497
AFLA_075370	504.237	804.958	679.283	57.5583	28.9569	39.0769	3.99254	4.10575e-63	1.5139e-60	EQ963472	821613	823336	1536	FAD binding domain protein	461	835	793	57	33	32	16.3193	26.052	21.9846	21.452	1.86284	0.937172	1.2647	1.35491
AFLA_139650	290.948	165.812	274.112	16.1567	16.6721	18.3173	3.84135	4.74636e-34	5.83371e-32	EQ963478	2326089	2326370	282	hypothetical protein	266	172	320	16	19	15	51.2891	29.2298	48.3212	42.9467	2.84815	2.93901	3.22903	3.0054
AFLA_059840	983.316	1514.48	1243.78	124.205	58.7912	112.346	3.67424	5.39785e-64	2.05253e-61	EQ963477	1358254	1359558	1305	conserved hypothetical protein	899	1571	1452	123	67	92	37.4578	57.6915	47.3797	47.5097	4.73137	2.23955	4.27964	3.75019
AFLA_003970	64.5335	97.3662	66.8147	8.07836	0	12.2115	3.51979	0.000896504	0.00440746	EQ963482	973171	973652	414	conserved hypothetical protein	59	101	78	8	0	10	7.74897	11.6914	8.02289	9.15442	0.970023	0	1.46632	0.812115
AFLA_094450	10872.3	11469.9	12395	1145.11	732.696	1157.65	3.51853	1.12941e-126	2.29045e-123	EQ963480	1468051	1469435	1215	aspartic endopeptidase Pep1/aspergillopepsin F	9940	11898	14470	1134	835	948	444.839	469.293	507.141	473.757	46.8521	29.9783	47.3655	41.3986
AFLA_139640	616.897	592.873	461.707	42.4114	34.2217	74.4904	3.49488	2.2711e-51	5.63975e-49	EQ963478	2324460	2324840	381	hypothetical protein	564	615	539	42	39	61	80.4909	77.3564	60.2421	72.6965	5.53371	4.46515	9.71929	6.57272
AFLA_057800	67.8149	51.0932	59.1053	5.04898	0.877481	10.9904	3.48672	2.93217e-10	5.10424e-09	EQ963477	860610	862056	513	hypothetical protein	62	53	69	5	1	9	6.57154	4.95113	5.72754	5.75007	0.489266	0.0850314	1.06501	0.546437
AFLA_038540	293.135	459.838	282.678	43.4212	21.937	28.0866	3.4753	1.21349e-35	1.57082e-33	EQ963476	111757	113828	843	ABC transporter, putative	268	477	330	43	25	23	17.2862	27.1167	16.6695	20.3575	2.56055	1.29363	1.65627	1.83681
AFLA_094280	68.9087	118.575	100.222	9.08816	11.4072	8.54808	3.29704	1.10121e-15	3.69132e-14	EQ963480	1411255	1413024	1179	agmatinase, putative	63	123	117	9	13	7	2.90549	4.99962	4.2258	4.04364	0.383196	0.480979	0.360424	0.4082
AFLA_038640	4937.36	7926.19	6023.6	692.72	529.121	716.818	3.28618	1.80329e-92	1.56732e-89	EQ963476	162029	167698	4953	fatty acid synthase alpha subunit, putative	4514	8222	7032	686	603	587	49.5548	79.5527	60.4571	63.1882	6.95262	5.31062	7.19448	6.48591
AFLA_011520	230.789	348.976	193.591	26.2547	25.4469	28.0866	3.28031	4.50544e-30	4.64595e-28	EQ963486	1072057	1075452	3303	conserved hypothetical protein	211	362	226	26	29	23	3.47349	5.25226	2.91364	3.8798	0.395146	0.382989	0.422716	0.400284
AFLA_129510	7.65652	9.64022	12.849	1.0098	0	2.44231	3.24852	0.00618037	0.0231678	EQ963481	1710686	1713202	2373	aconitase, putative	7	10	15	1	0	2	0.160396	0.201952	0.269172	0.210507	0.0211541	0	0.0511637	0.0241059
AFLA_038630	3958.42	5751.35	4614.5	543.27	385.214	606.914	3.22524	1.46486e-86	1.1883e-83	EQ963476	159465	161321	1590	cytochrome P450, putative	3619	5966	5387	538	439	497	123.761	179.818	144.273	149.284	16.9855	12.0438	18.9753	16.0015
AFLA_090620	228.602	316.199	243.274	28.2743	28.0794	29.3077	3.20414	2.5004e-36	3.38054e-34	EQ963480	385836	386272	372	hypothetical protein	209	328	284	28	32	24	30.5489	42.2549	32.5096	35.1045	3.7784	3.75235	3.9165	3.81575
AFLA_104540	38.2826	58.8053	44.5431	5.04898	9.65229	0	3.18222	8.84402e-08	1.06024e-06	EQ963475	107987	108377	333	conserved hypothetical protein	35	61	52	5	11	0	5.715	8.77873	6.6496	7.04778	0.753734	1.44094	0	0.731557
AFLA_005390	164.068	142.675	121.637	10.098	21.937	15.875	3.1431	5.62296e-21	3.05447e-19	EQ963482	1428285	1429687	1347	conserved hypothetical protein	150	148	142	10	25	13	6.05503	5.26551	4.48908	5.26987	0.37267	0.809597	0.585876	0.589381
AFLA_057500	20044.8	21162.2	21232.5	2842.57	1756.72	2623.04	3.11266	1.28406e-103	1.4204e-100	EQ963477	782535	783244	648	conserved hypothetical protein	18326	21952	24787	2815	2002	2148	1537.75	1623.47	1628.87	1596.7	218.07	134.768	201.228	184.689
AFLA_090610	92.9721	95.4382	76.2373	14.1371	13.1622	2.44231	3.10138	2.88913e-13	7.30873e-12	EQ963480	385533	385781	249	hypothetical protein	85	99	89	14	15	2	18.5615	19.0538	15.2204	17.6119	2.82242	2.62778	0.487596	1.97926
AFLA_038590	1171.45	1744.88	1232.65	200.949	107.93	181.952	3.08588	4.00762e-52	1.0601e-49	EQ963476	127783	128981	1086	Ankyrin repeat protein	1071	1810	1439	199	123	149	53.6231	79.872	56.4245	63.3065	9.19847	4.94051	8.32887	7.48928
AFLA_097130	1706.31	2392.7	1764.59	337.272	127.235	247.894	3.04216	3.79471e-13	9.42327e-12	EQ963484	14663	16271	681	conserved hypothetical protein	1560	2482	2060	334	145	203	124.558	174.663	128.812	142.677	24.6202	9.2879	18.0958	17.3346
AFLA_139670	264.697	296.919	216.72	35.3428	27.2019	42.7404	2.90292	3.19054e-31	3.43562e-29	EQ963478	2328824	2336256	6852	nonribosomal peptide synthase, putative	242	308	253	35	31	35	1.92039	2.15417	1.57232	1.88229	0.256415	0.197352	0.310085	0.254617
AFLA_072770	12.0317	9.64022	17.9886	2.01959	0	3.66346	2.90066	0.00364149	0.0147306	EQ963472	151862	153719	1797	pyrroline-5-carboxylate dehydrogenase, putative	11	10	21	2	0	3	0.332841	0.266685	0.497631	0.365719	0.0558694	0	0.101345	0.0524049
AFLA_057490	28401.3	28775.1	34096.1	4953.05	3020.29	4443.78	2.87823	2.95953e-81	1.63689e-78	EQ963477	780663	781624	843	conserved hypothetical protein	25966	29849	39804	4905	3442	3639	1674.83	1696.87	2010.65	1794.11	292.081	178.107	262.05	244.079
AFLA_118070	11494.6	14845	13682.5	1938.81	1306.57	2248.15	2.86623	5.67517e-71	2.65598e-68	EQ963485	621049	623741	2292	isoflavone reductase family protein (CipA), putative	10509	15399	15973	1920	1489	1841	249.31	321.976	296.762	289.349	42.0513	28.3385	48.7606	39.7168
AFLA_002380	52.5019	64.5895	57.3921	10.098	8.77481	4.88462	2.85245	7.22536e-10	1.19617e-08	EQ963482	505404	505998	595	conserved hypothetical protein	48	67	67	10	10	4	4.38649	5.3964	4.79506	4.85932	0.843676	0.733128	0.408106	0.661636
AFLA_105240	205.632	258.358	337.5	32.3135	45.629	32.9712	2.8446	1.82098e-27	1.54949e-25	EQ963475	287341	287780	381	hypothetical protein	188	268	394	32	52	27	26.8303	33.7098	44.036	34.8587	4.21616	5.95353	4.30198	4.82389
AFLA_039240	1262.23	1611.84	1460.5	297.89	116.705	195.385	2.83018	1.53414e-13	4.07585e-12	EQ963476	305695	306422	663	aristolochene synthase, putative	1154	1672	1705	295	133	160	94.6422	120.856	109.508	108.336	22.3358	8.75054	14.65	15.2454
AFLA_068610	5139.71	7231.13	5692.1	1084.52	436.108	1050.19	2.81323	2.8835e-11	5.74247e-10	EQ963479	1177988	1178584	537	conserved hypothetical protein	4699	7501	6645	1074	497	860	475.799	669.408	526.935	557.381	100.397	40.3718	97.2196	79.3296
AFLA_040790	9.8441	7.71218	17.9886	5.04898	0	0	2.80844	0.0121558	0.0406348	EQ963476	709182	710228	1047	conserved hypothetical protein	9	8	21	5	0	0	0.4674	0.366175	0.854101	0.562559	0.239726	0	0	0.0799088
AFLA_061810	4159.68	4983.03	4372.08	791.68	515.959	647.212	2.79076	1.64825e-86	1.25349e-83	EQ963477	1894862	1896208	1281	extracellular cellulase CelA/allergen Asp F7-like, putative	3803	5169	5104	784	588	530	161.425	193.376	169.667	174.823	30.7227	20.0228	25.1163	25.2873
AFLA_115970	158.599	214.013	164.467	33.3232	27.2019	17.0962	2.77363	9.42557e-22	5.51396e-20	EQ963485	57509	59387	951	maltose permease, putative	145	222	192	33	31	14	8.29049	11.1871	8.5972	9.35827	1.74191	1.42193	0.89367	1.3525
AFLA_139630	884.875	948.598	927.697	154.499	131.622	117.231	2.77107	1.42995e-82	9.15769e-80	EQ963478	2320176	2324124	3885	ABC multidrug transporter, putative	809	984	1083	153	150	96	11.3227	12.1381	11.8706	11.7771	1.97694	1.68421	1.50006	1.7204
AFLA_094300	10.9379	9.64022	14.5622	4.03918	0	1.22115	2.76629	0.00783652	0.0281615	EQ963480	1418065	1419145	879	conserved hypothetical protein	10	10	17	4	0	1	0.618591	0.545202	0.823563	0.662452	0.228435	0	0.0690623	0.0991659
AFLA_122340	12.0317	6.74815	14.5622	3.02939	1.75496	0	2.74728	0.00871625	0.0308402	EQ963485	1678368	1679049	579	conserved hypothetical protein	11	7	17	3	2	0	1.03302	0.579383	1.25028	0.954225	0.260097	0.150677	0	0.136925
AFLA_117080	339.075	327.767	386.326	58.5681	52.6488	45.1827	2.74585	1.25263e-41	2.34493e-39	EQ963485	359123	361020	1560	iron-regulated transporter, putative	310	340	451	58	60	37	10.8051	10.4448	12.3109	11.1869	1.86636	1.67773	1.43982	1.6613
AFLA_095800	344.543	369.22	353.775	48.4702	54.4038	62.2789	2.69934	3.68135e-43	7.34339e-41	EQ963480	1796091	1797092	1002	short-chain dehydrogenases/reductase, putative	315	383	413	48	62	51	17.0937	18.318	17.5517	17.6544	2.40473	2.69911	3.08981	2.73122
AFLA_007570	12.0317	18.3164	8.56599	1.0098	2.63244	2.44231	2.67338	0.00447946	0.0176053	EQ963486	52956	54257	1131	conserved hypothetical protein	11	19	10	1	3	2	0.528838	0.805076	0.376508	0.570141	0.0443843	0.115706	0.107349	0.0891463
AFLA_080760	29.5323	22.1725	29.1244	7.06857	4.3874	1.22115	2.63507	7.20139e-05	0.000473401	EQ963472	2296592	2298325	1734	TPR domain protein	27	23	34	7	5	1	0.846656	0.63566	0.834961	0.772426	0.202648	0.125782	0.0350091	0.121146
AFLA_038570	3311.99	5083.29	4313.83	849.238	531.753	708.27	2.6061	5.08224e-53	1.37424e-50	EQ963476	118962	125509	6366	malonyl CoA-acyl carrier protein transacylase, putative	3028	5273	5036	841	606	580	25.8632	39.6951	33.6865	33.0816	6.63165	4.15243	5.53084	5.43831
AFLA_097360	878.312	959.202	1021.92	169.646	154.437	167.298	2.54389	7.74621e-77	3.92733e-74	EQ963484	68670	70778	1878	MFS peptide transporter, putative	803	995	1193	168	176	137	23.2494	25.3906	27.0509	25.2303	4.49062	4.08803	4.42848	4.33571
AFLA_095790	9.8441	32.7767	16.2754	5.04898	2.63244	2.44231	2.53845	0.00137492	0.00640259	EQ963480	1794356	1795377	735	glycoside hydrolase, putative	9	34	19	5	3	2	0.665806	2.21686	1.10079	1.32782	0.341488	0.178045	0.165186	0.22824
AFLA_015830	12.0317	13.4963	9.42259	0	3.50992	2.44231	2.53429	0.0103532	0.0356273	EQ963474	826516	827966	1368	MFS efflux transporter, putative	11	14	11	0	4	2	0.437219	0.490442	0.342407	0.423356	0	0.127547	0.0887511	0.0720994
AFLA_003960	7086.66	9933.28	8022.9	1966.07	685.312	1712.06	2.5211	4.26019e-08	5.40542e-07	EQ963482	970725	971240	288	hypothetical protein	6479	10304	9366	1947	781	1402	1223.23	1714.59	1384.84	1440.88	339.364	118.292	295.519	251.058
AFLA_038560	179.381	280.53	210.723	53.5192	21.937	43.9616	2.50429	2.04367e-17	8.48718e-16	EQ963476	117617	118374	758	conserved hypothetical protein	164	291	246	53	25	36	11.7643	18.398	13.8198	14.6607	3.50994	1.43869	2.88312	2.61058
AFLA_014240	574.239	425.134	406.028	73.7151	103.543	75.7116	2.46372	1.64459e-33	1.94285e-31	EQ963474	374797	375200	265	conserved hypothetical protein	525	441	474	73	118	62	107.722	79.7515	76.1674	87.8804	13.8283	19.4237	14.2029	15.8183
AFLA_071180	34979.4	35327.5	33927.3	5535.7	7082.15	6457.47	2.44993	6.00845e-127	1.46222e-123	EQ963479	1921935	1923672	1494	indoleamine 2,3-dioxygenase family protein	31980	36646	39607	5482	8071	5288	1163.91	1175.5	1128.91	1156.11	184.196	235.653	214.867	211.572
AFLA_121980	47.0329	27.9566	12.849	4.03918	7.01984	4.88462	2.43869	0.000266668	0.00150711	EQ963485	1594794	1595558	765	short chain dehydrogenase, putative	43	29	15	4	8	4	3.05632	1.8167	0.834961	1.90266	0.262477	0.456168	0.317416	0.345354
AFLA_118090	10.9379	36.6328	11.9924	2.01959	4.3874	4.88462	2.40794	0.0024708	0.0106011	EQ963485	627191	628054	612	conserved hypothetical protein	10	38	14	2	5	4	0.888467	2.97562	0.974122	1.61274	0.164048	0.356381	0.396769	0.305733
AFLA_002660	225.32	285.35	269.829	61.5975	32.4668	54.952	2.4033	1.16974e-22	7.33682e-21	EQ963482	577440	578475	765	conserved hypothetical protein	206	296	315	61	37	45	14.6419	18.5428	17.5342	16.9063	4.00277	2.10978	3.57093	3.22783
AFLA_132760	29.5323	32.7767	13.7056	6.05877	1.75496	7.32693	2.36474	0.000616143	0.00317142	EQ963478	459643	461283	1641	histidine permease, putative	27	34	16	6	2	6	0.894639	0.992925	0.415191	0.767585	0.183542	0.053164	0.221959	0.152888
AFLA_001120	45.9391	37.5969	22.2716	12.1175	3.50992	4.88462	2.36442	7.32182e-05	0.000480539	EQ963482	180994	181908	915	conserved hypothetical protein	42	39	26	12	4	4	2.49586	2.04263	1.21001	1.91617	0.658344	0.190693	0.26538	0.371472
AFLA_057510	112.66	94.4741	66.8147	27.2645	10.5298	15.875	2.35549	1.81849e-09	2.86996e-08	EQ963477	785579	787303	1620	monocarboxylate transporter, putative	103	98	78	27	12	13	3.45712	2.89906	2.05029	2.80216	0.836645	0.323119	0.487145	0.54897
AFLA_105500	609.24	575.521	665.577	133.293	101.788	136.769	2.32345	4.21263e-46	9.15345e-44	EQ963475	356937	357997	966	conserved hypothetical protein	557	597	777	132	116	112	31.3524	29.6171	34.2516	31.7404	6.85945	5.23814	7.03835	6.37865
AFLA_102380	713.15	1004.51	714.403	176.714	142.152	168.519	2.32218	5.56145e-41	9.95173e-39	EQ963484	1373899	1375029	957	lipase, putative	652	1042	834	175	162	138	37.0449	52.1797	37.11	42.1115	9.17949	7.38413	8.7538	8.43914
AFLA_060020	72.1901	148.459	120.78	13.1273	35.0992	19.5385	2.31803	1.80866e-09	2.85815e-08	EQ963477	1406717	1410633	3765	PKS-like enzyme, putative	66	154	141	13	40	16	0.953172	1.96021	1.59474	1.50271	0.173329	0.463438	0.257979	0.298249
AFLA_043880	294.229	334.516	286.104	69.6759	50.8939	67.1635	2.29325	7.76977e-29	7.44429e-27	EQ963476	1498696	1499472	738	transcriptional regulator, putative	269	347	334	69	58	55	19.8193	22.533	19.272	20.5414	4.69337	3.42822	4.52414	4.21524
AFLA_105290	236.258	187.02	231.282	41.4016	26.3244	69.6058	2.27855	1.76646e-15	5.82502e-14	EQ963475	296367	296857	432	3-beta hydroxysteroid dehydrogenase/isomerase, putative	216	194	270	41	30	57	27.1871	21.5211	26.6144	25.1075	4.76423	3.02924	8.00978	5.26775
AFLA_094290	74.3776	80.9778	53.1091	17.1665	21.0595	3.66346	2.27228	5.04979e-07	5.23958e-06	EQ963480	1413821	1415397	1518	MATE efflux family protein subfamily, putative	68	84	62	17	24	3	2.43573	2.65188	1.73923	2.27561	0.562172	0.689661	0.119972	0.457269
AFLA_073800	7147.91	6460.87	7211.71	978.492	2078.75	1267.56	2.26695	9.81385e-12	2.06958e-10	EQ963472	413266	414390	1065	short chain dehydrogenase/reductase family	6535	6702	8419	969	2369	1038	333.648	301.579	336.626	323.951	45.6737	97.0313	59.1667	67.2906
AFLA_073750	29.5323	28.9207	29.981	6.05877	5.26488	7.32693	2.2603	7.43122e-05	0.000486669	EQ963472	396664	398475	1812	conserved hypothetical protein	27	30	35	6	6	6	0.810211	0.793431	0.82252	0.80872	0.166221	0.144441	0.201012	0.170558
AFLA_125410	220.945	131.107	189.308	46.4506	26.3244	42.7404	2.23897	1.43712e-14	4.32843e-13	EQ963481	571317	572817	1296	monocarboxylate permease, putative	202	136	221	46	30	35	8.47498	5.02898	7.26146	6.92181	1.78174	1.00975	1.63943	1.47697
AFLA_095310	14.2193	35.6688	35.1206	15.1469	1.75496	1.22115	2.2244	0.00334132	0.0136755	EQ963480	1670528	1671229	591	conserved hypothetical protein	13	37	41	15	2	1	1.19605	3.00027	2.95415	2.38349	1.27408	0.147618	0.102717	0.508138
AFLA_125040	60.1584	26.0286	38.5469	11.1077	1.75496	14.6539	2.21929	0.000188839	0.00111165	EQ963481	478437	479368	759	conserved hypothetical protein	55	27	45	11	2	12	3.94016	1.70478	2.52469	2.72321	0.727517	0.114944	0.959774	0.600745
AFLA_136810	15.313	24.1005	16.2754	4.03918	5.26488	2.44231	2.21576	0.00230309	0.0100086	EQ963478	1592943	1595109	1590	conserved hypothetical protein	14	25	19	4	6	2	0.478766	0.75351	0.508854	0.580377	0.126286	0.164608	0.0763594	0.122418
AFLA_038990	1022.69	1121.16	1129	286.782	166.721	263.769	2.19577	9.94209e-38	1.47531e-35	EQ963476	242690	244227	1191	Amid-like NADH oxidoreductase, putative	935	1163	1318	284	190	216	42.6867	46.7966	47.1238	45.5357	11.9701	6.95886	11.0096	9.97953
AFLA_039230	6733.36	7820.15	7920.97	1767.14	1468.02	1771.9	2.16733	4.75644e-86	3.40449e-83	EQ963476	303840	304924	891	short-chain dehydrogenase, putative	6156	8112	9247	1750	1673	1451	375.676	436.311	441.936	417.974	98.5945	81.9058	98.8597	93.12
AFLA_057850	21.8758	7.71218	15.4188	4.03918	3.50992	2.44231	2.15243	0.00858055	0.0304397	EQ963477	877943	878524	582	GNAT family acetyltransferase, putative	20	8	18	4	4	2	1.86853	0.658738	1.317	1.28142	0.345008	0.299801	0.208611	0.284473
AFLA_109440	2760.72	2875.68	2847.33	799.758	400.131	724.145	2.14293	1.57384e-31	1.70986e-29	EQ963475	1418496	1420566	1821	long-chain-fatty-acid-CoA ligase, putative	2524	2983	3324	792	456	593	75.3654	78.5035	77.7298	77.1996	21.8327	10.9232	19.7685	17.5082
AFLA_061720	66.7211	56.8773	49.6827	17.1665	7.89732	14.6539	2.14027	5.59821e-07	5.73393e-06	EQ963477	1857993	1858383	318	conserved hypothetical protein	61	59	58	17	9	12	10.4303	8.89141	7.76672	9.02946	2.68358	1.23456	2.29078	2.06964
AFLA_046830	3821.7	2489.1	2905.58	775.523	732.696	593.481	2.13082	2.7428e-43	5.56239e-41	EQ963476	2317503	2319044	1245	flotillin domain protein	3494	2582	3392	768	835	486	152.597	99.3877	116.017	122.667	30.9659	29.2559	23.6972	27.973
AFLA_052880	24.0634	21.2085	36.8338	5.04898	9.65229	3.66346	2.12891	0.000553083	0.00288838	EQ963483	1437633	1438997	1365	aspartate aminotransferase, putative	22	22	43	5	11	3	0.87636	0.772389	1.34144	0.996731	0.183878	0.351525	0.133419	0.222941
AFLA_039220	6487.26	6671.03	6887.05	1625.77	1375.01	1596.05	2.12563	1.82471e-105	2.22031e-102	EQ963476	301377	303527	1747	cytochrome P450, putative	5931	6920	8040	1610	1567	1307	184.598	189.827	195.975	190.133	46.2621	39.1266	45.4164	43.6017
AFLA_073610	5001.9	5897.89	4445.75	1157.23	1276.73	1132.01	2.10458	2.44758e-70	1.10304e-67	EQ963472	357859	358722	789	conserved hypothetical protein	4573	6118	5190	1146	1455	927	315.15	371.602	280.109	322.287	72.9122	80.4419	71.3235	74.8925
AFLA_014230	1390.21	1450.85	1506.76	295.87	386.091	329.712	2.10111	3.96983e-62	1.42073e-59	EQ963474	373379	374560	1072	phosphatidylserine decarboxylase, putative	1271	1505	1759	293	440	270	64.4679	67.2803	69.8727	67.2069	13.7204	17.9042	15.2897	15.6381
AFLA_104560	45.9391	56.8773	32.5508	12.1175	9.65229	9.76924	2.09835	9.29736e-06	7.46531e-05	EQ963475	111380	111716	282	hypothetical protein	42	59	38	12	11	8	8.09828	10.0265	5.73814	7.9543	2.13611	1.70153	1.72215	1.85326
AFLA_007600	405.796	433.81	471.129	93.911	86.8706	135.548	2.06458	7.93354e-28	6.84648e-26	EQ963486	63410	65791	2382	oligopeptide transporter, putative	371	450	550	93	99	111	8.46885	9.0535	9.83235	9.11824	1.9599	1.81297	2.82886	2.20057
AFLA_075620	117.035	130.143	113.071	21.2057	42.9965	20.7596	2.06018	1.4184e-10	2.5837e-09	EQ963472	885593	886582	990	conserved hypothetical protein	107	135	132	21	49	17	5.8768	6.53498	5.67774	6.02984	1.06482	2.15902	1.04242	1.42209
AFLA_040700	27.3447	14.4603	18.8452	6.05877	2.63244	6.10577	2.057	0.00302069	0.0125532	EQ963476	691323	693131	1443	GABA permease, putative	25	15	22	6	3	5	0.942033	0.498162	0.649221	0.696472	0.208726	0.0906883	0.210346	0.16992
AFLA_039210	3717.79	4152.04	4090.26	974.453	873.971	1044.09	2.04982	8.39905e-86	5.67776e-83	EQ963476	299786	301136	1239	cytochrome P450, putative	3399	4307	4775	965	996	855	149.167	166.59	164.111	159.956	39.0974	35.0659	41.8914	38.6849
AFLA_097350	907.845	925.461	1153.84	239.322	275.529	216.144	2.02721	2.3614e-42	4.48962e-40	EQ963484	66179	67603	1410	amino acid transporter, putative	830	960	1347	237	314	177	32.0075	32.6286	40.6804	35.1055	8.43765	9.7142	7.62051	8.59079
AFLA_077840	558.926	708.556	682.709	141.371	189.536	146.539	2.02551	5.02849e-34	6.11867e-32	EQ963472	1470974	1472077	1104	endoglucanase, putative	511	735	797	140	216	120	25.1677	31.9054	30.7416	29.2716	6.36578	8.53456	6.59845	7.16626
AFLA_097820	2182.11	2435.12	2647.75	671.514	387.846	741.241	2.01585	1.19771e-28	1.12105e-26	EQ963484	179728	180928	1071	xylitol dehydrogenase	1995	2526	3091	665	442	607	101.285	113.029	122.898	112.404	31.1691	18.0024	34.4056	27.859
AFLA_014150	507.518	544.672	602.189	110.068	182.516	118.452	2.00091	8.35865e-26	6.39674e-24	EQ963474	352565	353267	558	conserved hypothetical protein	464	565	703	109	208	97	45.2143	48.5244	53.6485	49.1291	9.80584	16.2602	10.5528	12.2063
AFLA_070250	1881.32	2079.4	1934.2	526.103	521.223	423.741	1.9994	7.93996e-65	3.11656e-62	EQ963479	1638965	1639812	783	conserved hypothetical protein	1720	2157	2258	521	594	347	119.443	132.018	122.8	124.754	33.4017	33.0919	26.9028	31.1321
AFLA_043850	10.9379	28.9207	21.415	3.02939	5.26488	7.32693	1.99423	0.00446625	0.0175591	EQ963476	1493400	1495112	1254	esterase, putative	10	30	25	3	6	6	0.433606	1.14649	0.848944	0.809679	0.120093	0.208713	0.290458	0.206421
AFLA_097830	731.745	842.555	866.021	237.302	153.559	228.356	1.98522	2.28719e-32	2.50725e-30	EQ963484	181484	183364	1734	xylulose kinase, putative	669	874	1011	235	175	187	20.9783	24.1551	24.8278	23.3204	6.80317	4.40236	6.5467	5.91741
AFLA_065960	154.224	101.222	137.912	28.2743	52.6488	17.0962	1.9777	1.34097e-08	1.87551e-07	EQ963479	446859	448351	1277	fucose-specific lectin FleA	141	105	161	28	60	14	6.00372	3.94044	5.36873	5.1043	1.10068	2.04954	0.665529	1.27192
AFLA_057820	325.949	280.53	262.119	91.8914	47.3839	87.9231	1.94538	2.42088e-16	8.87266e-15	EQ963477	867172	868270	1053	siderophore esterase IroE-like, putative	298	291	306	91	54	72	15.3879	13.2437	12.3746	13.6687	4.33816	2.23698	4.15082	3.57532
AFLA_074190	356.575	460.802	310.945	116.126	78.9732	98.9135	1.94365	2.25187e-20	1.16599e-18	EQ963472	532055	535669	576	hypothetical protein	326	478	363	115	90	81	30.7743	39.7696	26.8362	32.46	10.0223	6.8158	8.53674	8.45828
AFLA_034850	145.474	121.467	88.2297	38.3722	17.5496	37.8558	1.93496	1.07464e-08	1.53117e-07	EQ963473	3250540	3252099	1560	transferase family protein	133	126	103	38	20	31	4.63575	3.87072	2.81157	3.77268	1.22279	0.559245	1.20633	0.996122
AFLA_016610	295.323	228.473	248.414	72.7053	76.3408	53.7308	1.91711	9.80711e-19	4.55469e-17	EQ963474	1020309	1020908	600	conserved hypothetical protein	270	237	290	72	87	44	24.4684	18.9297	20.5818	21.3266	6.02384	6.32506	4.45175	5.60022
AFLA_123890	508.612	374.04	353.775	76.7445	163.211	85.4808	1.91442	2.72517e-14	7.89521e-13	EQ963481	186468	186887	369	conserved hypothetical protein	465	388	413	76	186	70	68.5203	50.3908	47.6607	55.5239	10.339	21.9879	11.516	14.6143
AFLA_021160	3775.76	3449.27	3333.88	579.623	1325.87	899.991	1.91172	1.42783e-08	1.97654e-07	EQ963474	2296349	2297451	927	aldehyde reductase (AKR1), putative	3452	3578	3892	574	1511	737	202.481	184.972	178.784	188.746	31.0831	71.1019	48.2633	50.1495
AFLA_105800	160.787	160.992	110.501	42.4114	39.4866	32.9712	1.90293	7.06627e-12	1.51912e-10	EQ963475	434629	435111	483	hypothetical protein	147	167	129	42	45	27	16.5487	16.5697	11.3731	14.8305	4.3651	4.06408	3.39349	3.94089
AFLA_095300	21.8758	15.4244	34.264	7.06857	1.75496	10.9904	1.90255	0.00522535	0.0200638	EQ963480	1666133	1667375	927	hypothetical protein	20	16	40	7	2	9	1.17312	0.827154	1.83746	1.27924	0.379062	0.0941124	0.589376	0.354184
AFLA_057840	855.343	861.836	888.293	271.635	216.738	217.366	1.88395	1.06134e-43	2.18887e-41	EQ963477	874693	876702	1842	MFS siderochrome iron transporter MirB	782	894	1037	269	247	178	23.0839	23.2591	23.9732	23.4388	7.33086	5.8493	5.86624	6.3488
AFLA_074590	239.54	342.228	247.557	88.862	71.9534	63.5	1.88284	3.41779e-17	1.38165e-15	EQ963472	624030	624922	840	conserved hypothetical protein	219	355	289	88	82	52	14.1761	20.2533	14.6506	16.36	5.25891	4.25825	3.75797	4.42504
AFLA_090090	16.4068	24.1005	30.8376	3.02939	12.2847	3.66346	1.87467	0.00514921	0.0198152	EQ963480	272675	274333	1602	conserved hypothetical protein	15	25	36	3	14	3	0.509121	0.747865	0.956922	0.73797	0.094005	0.381208	0.113681	0.196298
AFLA_008600	1293.95	1787.3	1551.3	467.535	354.502	455.491	1.86137	9.55827e-36	1.25059e-33	EQ963486	299748	300713	906	conserved hypothetical protein	1183	1854	1811	463	404	373	70.9985	98.068	85.1191	84.7285	25.6534	19.4513	24.9925	23.3658
AFLA_108010	290.948	258.358	310.089	68.6661	87.7481	80.5962	1.85672	5.051e-21	2.76849e-19	EQ963475	1008452	1008946	495	hypothetical protein	266	268	362	68	100	66	29.2192	25.9463	31.1415	28.769	6.89598	8.81234	8.0941	7.93414
AFLA_093920	337.981	331.624	376.047	57.5583	150.927	79.3751	1.85096	2.69048e-12	6.02906e-11	EQ963480	1325773	1326725	748	DUF1264 domain protein	309	344	439	57	172	65	22.4621	22.0396	24.9919	23.1645	3.8253	10.0305	5.27523	6.37702
AFLA_012400	2703.85	2220.14	2434.45	532.162	902.05	616.683	1.84078	3.90144e-29	3.85958e-27	EQ963488	7610	8644	919	oxidoreductase, short-chain dehydrogenase/reductase family	2472	2303	2842	527	1028	505	146.26	120.095	131.688	132.681	28.7864	48.7949	33.3584	36.9799
AFLA_129110	624.553	701.808	657.011	152.479	236.92	162.414	1.83891	1.23106e-26	9.79055e-25	EQ963481	1602513	1602963	393	sensory transduction histidine kinase, putative	571	728	767	151	270	133	79.0016	88.7738	83.1073	83.6276	19.2875	29.9687	20.5442	23.2668
AFLA_089590	5778.49	7740.13	7410.44	2305.36	1431.17	2149.23	1.83105	2.47164e-30	2.57051e-28	EQ963480	136856	137248	393	conserved hypothetical protein	5283	8029	8651	2283	1631	1760	730.938	979.072	937.368	882.46	291.612	181.033	271.863	248.169
AFLA_095890	41.564	45.309	58.2487	12.1175	7.89732	21.9808	1.82663	7.17899e-05	0.000472695	EQ963480	1817684	1819077	1338	endo-1,3(4)-beta-glucanase, putative	38	47	68	12	9	18	1.54426	1.6834	2.16416	1.79727	0.450212	0.293415	0.816669	0.520099
AFLA_015620	169.537	103.15	136.199	31.3037	35.9767	48.8462	1.8247	5.60195e-10	9.37614e-09	EQ963474	754664	755520	795	conserved hypothetical protein	155	107	159	31	41	40	10.6013	6.45004	8.51661	8.52263	1.95743	2.24964	3.05438	2.42048
AFLA_016130	95.1596	64.5895	93.3693	29.2841	12.2847	31.75	1.80932	1.63116e-06	1.52676e-05	EQ963474	899953	900493	414	hypothetical protein	87	67	109	29	14	26	11.4265	7.75569	11.2115	10.1312	3.51633	1.47511	3.81244	2.93463
AFLA_030750	53.5957	21.2085	33.4074	3.02939	21.0595	6.10577	1.8046	0.00418786	0.0166095	EQ963473	2160953	2161554	462	hypothetical protein	49	22	39	3	24	5	5.76696	2.28206	3.59467	3.88123	0.325966	2.26603	0.656988	1.08299
AFLA_106180	54.6894	56.8773	56.5355	15.1469	20.1821	12.2115	1.80419	5.42142e-06	4.58428e-05	EQ963475	527837	529402	1185	efflux pump antibiotic resistance protein, putative	50	59	66	15	23	10	2.29427	2.38605	2.37171	2.35068	0.635426	0.846654	0.512285	0.664788
AFLA_048970	70.0025	74.2297	89.0863	13.1273	28.0794	25.6442	1.80418	6.43449e-07	6.47065e-06	EQ963483	300501	302280	1656	conserved hypothetical protein	64	77	104	13	32	21	2.10142	2.22831	2.6743	2.33468	0.394072	0.84292	0.769819	0.668937
AFLA_019680	2896.35	2912.31	2560.37	741.19	756.388	904.876	1.8024	1.86328e-56	5.96643e-54	EQ963474	1863893	1864930	1038	zinc metalloproteinase, putative	2648	3021	2989	734	862	741	138.712	139.476	122.621	133.603	35.497	36.2248	43.3362	38.3527
AFLA_105480	216.57	186.056	236.421	40.3918	73.7084	69.6058	1.79893	3.39171e-13	8.49183e-12	EQ963475	349948	350780	664	DUF636 domain protein	198	193	276	40	84	57	16.214	13.9295	17.7002	15.9479	3.02402	5.51833	5.21118	4.58451
AFLA_001830	4216.56	6003.93	5425.7	1982.23	934.517	1600.93	1.79245	4.23878e-08	5.3895e-07	EQ963482	348795	349659	780	conserved hypothetical protein	3855	6228	6334	1963	1065	1311	268.734	382.648	345.796	332.393	126.333	59.5596	102.032	95.9751
AFLA_108000	608.147	701.808	777.792	213.067	188.658	205.154	1.78552	3.30804e-33	3.76189e-31	EQ963475	1007543	1008253	711	conserved hypothetical protein	556	728	908	211	215	168	42.5204	49.0691	54.3817	48.6571	14.8972	13.1906	14.344	14.1439
AFLA_123140	17.5006	28.9207	34.264	7.06857	7.01984	9.76924	1.77794	0.0020158	0.00891287	EQ963481	29811	31418	1608	uracil permease, putative	16	30	40	7	8	8	0.541036	0.89409	1.05928	0.831468	0.218527	0.21702	0.302019	0.245855
AFLA_041650	10493.8	11466.1	11628.3	3612.04	3035.21	3184.77	1.77256	5.72506e-73	2.7865e-70	EQ963476	916699	918606	1704	siderophore iron transporter, putative	9594	11894	13575	3577	3459	2608	306.142	334.506	339.24	326.629	105.376	88.5477	92.9111	95.6116
AFLA_030550	122.504	111.827	89.9429	29.2841	29.8343	36.6346	1.76454	2.53998e-09	3.93212e-08	EQ963473	2106355	2107052	576	conserved hypothetical protein	112	116	105	29	34	30	10.5728	9.6512	7.76253	9.32883	2.52736	2.57486	3.16176	2.75466
AFLA_126900	35.0012	50.1291	45.3997	17.1665	11.4072	9.76924	1.76356	0.000103535	0.000653432	EQ963481	990883	992652	1770	maltase	32	52	53	17	13	8	0.983036	1.40791	1.27508	1.22201	0.482134	0.320381	0.274376	0.358964
AFLA_065610	253.759	233.293	251.84	62.6073	64.0561	94.0289	1.75599	2.56988e-16	9.36236e-15	EQ963479	355638	356874	1110	conserved hypothetical protein	232	242	294	62	73	77	11.3647	10.4481	11.2787	11.0305	2.80389	2.86877	4.21112	3.29459
AFLA_028990	23165.4	23527	22810.4	5796.23	8057.03	6853.12	1.74682	8.8031e-52	2.27907e-49	EQ963473	1661600	1662365	699	conserved hypothetical protein	21179	24405	26629	5740	9182	5612	1647.48	1673.2	1622.24	1647.64	412.218	573.003	487.383	490.868
AFLA_074610	73.2839	108.934	119.924	30.2939	25.4469	35.4135	1.74343	5.56222e-08	6.91329e-07	EQ963472	629234	630900	1557	MFS transporter, putative	67	113	140	30	29	29	2.3398	3.47805	3.82892	3.21559	0.96722	0.812467	1.13068	0.970122
AFLA_066300	95.1596	138.819	122.494	19.1861	52.6488	34.1923	1.74013	2.73544e-07	2.97186e-06	EQ963479	535870	536988	1119	endoglucanase, putative	87	144	143	19	60	28	4.22748	6.16706	5.4418	5.27878	0.852346	2.33893	1.519	1.57009
AFLA_039890	53.5957	66.5175	41.1167	22.2155	15.7946	9.76924	1.73824	5.23467e-05	0.000355047	EQ963476	471513	472005	432	conserved hypothetical protein	49	69	48	22	18	8	6.16744	7.6544	4.73145	6.18443	2.55641	1.81755	1.12418	1.83271
AFLA_075930	613.616	615.046	567.068	197.92	209.718	129.442	1.73201	1.5872e-23	1.04395e-21	EQ963472	956405	957514	1110	C4-dicarboxylate transporter/malic acid transport protein, putative	561	638	662	196	239	106	27.481	27.5451	25.3964	26.8075	8.86391	9.39229	5.79712	8.01778
AFLA_085470	655.18	655.535	639.023	160.557	276.406	147.76	1.72883	4.41011e-18	1.94428e-16	EQ963472	3567914	3568259	177	hypothetical protein	599	680	746	159	315	121	184.012	184.112	179.474	182.533	45.0937	77.6308	41.4994	54.7413
AFLA_015570	78.7528	155.208	137.912	26.2547	39.4866	47.625	1.72391	1.54161e-07	1.7831e-06	EQ963474	745391	745952	486	conserved hypothetical protein	72	161	161	26	45	39	8.05543	15.8758	14.1067	12.6793	2.68553	4.03899	4.87145	3.86532
AFLA_024710	41.564	28.9207	41.1167	8.07836	16.6721	8.54808	1.72123	0.000559916	0.00291905	EQ963473	459751	460119	369	glycine-rich RNA-binding protein, putative	38	30	48	8	19	7	5.59951	3.8962	5.53926	5.01165	1.08832	2.24607	1.1516	1.49533
AFLA_010770	2218.2	3208.26	2812.21	968.394	670.395	881.674	1.71021	3.58062e-28	3.22733e-26	EQ963486	893971	895032	1002	porphobilinogen deaminase Hem3, putative	2028	3328	3283	959	764	722	110.051	159.17	139.521	136.247	48.0445	33.26	43.7421	41.6822
AFLA_085010	85.3155	99.2943	100.222	34.333	22.8145	30.5289	1.70969	3.30613e-08	4.27968e-07	EQ963472	3440306	3441122	726	conserved hypothetical protein	78	103	117	34	26	25	5.84185	6.79902	6.86255	6.50114	2.3509	1.56219	2.09042	2.00117
AFLA_082250	77.659	89.654	69.3845	22.2155	19.3046	31.75	1.70867	6.01935e-07	6.0884e-06	EQ963472	2672301	2674311	1845	GMC oxidoreductase, putative	71	93	81	22	22	26	2.09245	2.41564	1.8695	2.12586	0.598575	0.520143	0.855474	0.658064
AFLA_010600	1926.16	2500.67	2475.57	857.316	518.591	751.01	1.70028	8.13247e-25	5.82094e-23	EQ963486	844747	846222	1407	siderophore biosynthesis acetylase AceI, putative	1761	2594	2890	849	591	615	68.0546	88.3531	87.4662	81.2913	30.2905	18.3227	26.5345	25.0492
AFLA_021320	64.5335	69.4096	73.6675	21.2057	23.692	19.5385	1.68253	1.24206e-06	1.19003e-05	EQ963474	2333942	2334862	921	NAD dependent epimerase/dehydratase, putative	59	72	86	21	27	16	3.48325	3.74644	3.97627	3.73532	1.1446	1.27879	1.05461	1.15933
AFLA_039900	45.9391	46.2731	47.9695	17.1665	18.4271	7.32693	1.68086	0.000138308	0.000843155	EQ963476	472632	473551	759	conserved hypothetical protein	42	48	56	17	21	6	3.00885	3.03072	3.14183	3.06046	1.12434	1.20691	0.479887	0.937047
AFLA_039000	121.411	126.287	114.784	38.3722	35.0992	40.2981	1.676	3.43662e-10	5.91468e-09	EQ963476	245105	247063	1797	beta-lactamase, putative	111	131	134	38	40	33	3.35867	3.49357	3.17536	3.34253	1.06152	0.970976	1.1148	1.0491
AFLA_102490	78.7528	76.1577	83.9467	30.2939	18.4271	26.8654	1.67104	5.76762e-07	5.88268e-06	EQ963484	1395124	1396498	1137	conserved hypothetical protein	72	79	98	30	21	22	3.44322	3.32976	3.6703	3.48109	1.3245	0.805667	1.17461	1.10159
AFLA_137920	2640.41	2329.08	3047.78	829.042	766.04	930.52	1.66841	2.68901e-40	4.60843e-38	EQ963478	1886127	1887924	1692	MFS siderophore iron transporter, putative	2414	2416	3558	821	873	762	77.5764	68.4294	89.5452	78.517	24.3576	22.5066	27.3391	24.7345
AFLA_108970	12.0317	30.8487	21.415	8.07836	5.26488	7.32693	1.65143	0.0103472	0.0356165	EQ963475	1262314	1262562	249	hypothetical protein	11	32	25	8	6	6	2.40207	6.15881	4.2754	4.27876	1.61281	1.05111	1.46279	1.37557
AFLA_052860	26827.4	26873.1	25657.7	8159.15	9098.6	8118.24	1.6447	7.6955e-82	4.68194e-79	EQ963483	1433470	1433850	270	chaperone/heat shock protein Hsp12, putative	24527	27876	29953	8080	10369	6648	4939.39	4947.81	4724.03	4870.41	1502.24	1675.21	1494.71	1557.39
AFLA_123430	92.9721	79.0498	89.0863	31.3037	25.4469	26.8654	1.64332	1.37223e-07	1.60243e-06	EQ963481	95520	95939	420	conserved hypothetical protein	85	82	104	31	29	22	11.0043	9.35644	10.5444	10.3017	3.70514	3.01193	3.17982	3.29897
AFLA_104890	330.324	417.421	372.621	81.7934	139.519	137.99	1.64231	3.16329e-15	1.0347e-13	EQ963475	197499	199780	1920	hydrolase, putative	302	433	435	81	159	113	8.5526	10.8077	9.64772	9.66933	2.11776	3.61237	3.57279	3.10097
AFLA_120090	30.6261	32.7767	31.6942	11.1077	9.65229	9.76924	1.63956	0.000987657	0.00479915	EQ963485	1161619	1162184	450	lipopolysaccharide-induced transcription factor regulating tumor necrosis factor alpha, putative	28	34	37	11	11	8	3.38328	3.62086	3.50127	3.50181	1.22708	1.06629	1.07921	1.1242
AFLA_013280	51.4081	55.9133	46.2563	12.1175	11.4072	26.8654	1.63776	0.000155675	0.000934513	EQ963474	106934	109322	2322	class V chitinase, putative	47	58	54	12	13	22	1.1006	1.19705	0.990303	1.09598	0.259425	0.244218	0.575162	0.359602
AFLA_010620	8074.35	8816.94	8123.13	3169.75	2163.87	2728.06	1.63406	1.26401e-37	1.85308e-35	EQ963486	848792	855147	6303	nonribosomal siderophore peptide synthase Sid2	7382	9146	9483	3139	2466	2234	63.6824	69.5392	64.0671	65.7629	24.9998	17.0664	21.5162	21.1941
AFLA_096670	305.167	328.731	320.368	92.9012	112.318	102.577	1.6305	4.6053e-20	2.30606e-18	EQ963480	1996851	1997549	699	conserved hypothetical protein	279	341	374	92	128	84	21.703	23.3788	22.7841	22.622	6.60698	7.98784	7.29511	7.29664
AFLA_118080	1559.74	2451.51	2052.41	634.152	572.995	763.222	1.6241	4.05198e-24	2.70904e-22	EQ963485	624563	626450	1716	protein RDR1, putative	1426	2543	2396	628	653	625	45.185	71.0191	59.4574	58.5538	18.3711	16.5994	22.1102	19.0269
AFLA_003080	37.1888	53.9852	50.5393	8.07836	17.5496	20.7596	1.62318	0.000291752	0.00163295	EQ963482	695633	697602	1182	hypothetical protein	34	56	59	8	20	17	1.56406	2.27047	2.12555	1.98669	0.339754	0.73809	0.873094	0.650313
AFLA_010640	10454.4	9781.93	11288.3	4175.5	3077.32	3016.25	1.61807	5.99335e-37	8.28717e-35	EQ963486	860965	862908	1788	MFS siderophore transporter, putative	9558	10147	13178	4135	3507	2470	290.665	271.967	313.847	292.16	116.091	85.5588	83.8608	95.1704
AFLA_037270	19.6882	15.4244	20.5584	9.08816	5.26488	3.66346	1.61565	0.0150233	0.0482967	EQ963473	3947717	3947950	234	hypothetical protein	18	16	24	9	6	3	4.18263	3.2768	4.36749	3.94231	1.93072	1.11849	0.778279	1.27583
AFLA_057830	32.8137	78.0858	45.3997	14.1371	21.937	14.6539	1.61445	0.000361716	0.00197814	EQ963477	870060	874031	3912	ABC multidrug transporter, putative	30	81	53	14	25	12	0.41698	0.992275	0.576917	0.662057	0.179648	0.278765	0.186214	0.214875
AFLA_138590	656.273	626.614	638.166	176.714	286.936	162.414	1.6094	2.11541e-17	8.72554e-16	EQ963478	2050206	2050967	762	ThiJ/PfpI family protein	600	650	745	175	327	133	42.8143	40.8794	41.633	41.7756	11.5286	18.7193	10.5956	13.6145
AFLA_132470	35.0012	25.0646	28.2678	12.1175	11.4072	4.88462	1.609	0.0029025	0.0121492	EQ963478	374722	374997	276	hypothetical protein	32	26	33	12	13	4	6.30425	4.51451	5.09145	5.3034	2.18255	2.05462	0.879793	1.70565
AFLA_128520	389.389	340.3	403.458	79.7738	199.188	90.3654	1.6076	1.8898e-09	2.97095e-08	EQ963481	1451163	1452284	1032	3-dehydroshikimate dehydratase, putative	356	353	471	79	227	74	18.757	16.3923	19.4347	18.1947	3.84273	9.59495	4.35293	5.9302
AFLA_102370	31.7199	50.1291	26.5546	13.1273	19.3046	2.44231	1.5978	0.00526854	0.0201787	EQ963484	1371409	1372676	1053	conserved hypothetical protein	29	52	31	13	22	2	1.49748	2.36658	1.25363	1.7059	0.619737	0.911362	0.115301	0.5488
AFLA_044790	333.606	315.235	349.492	53.5192	200.943	75.7116	1.59305	0.00480571	0.0186585	EQ963476	1772314	1772687	309	conidiation-specific family protein	305	327	408	53	229	62	53.6703	50.7149	56.2261	53.5371	8.61013	32.3276	12.1804	17.7061
AFLA_014520	445.172	357.652	295.527	124.205	112.318	128.221	1.59059	2.5902e-16	9.40821e-15	EQ963474	441143	442501	1359	multicopper oxidase, putative	407	371	345	123	128	105	16.2842	13.0828	10.8103	13.3924	4.54337	4.10854	4.69029	4.4474
AFLA_117380	351.106	571.665	328.077	153.489	110.563	152.644	1.58999	2.25344e-12	5.11565e-11	EQ963485	434736	436022	1131	gluconolactonase precursor, putative	321	593	383	152	126	125	15.4325	25.1268	14.4202	18.3265	6.74642	4.85964	6.7093	6.10512
AFLA_010680	39.3764	90.6181	65.1015	23.2253	16.6721	25.6442	1.58847	9.44994e-05	0.000601422	EQ963486	873879	875138	1260	conserved hypothetical protein	36	94	76	23	19	21	1.55355	3.57522	2.5685	2.56576	0.916325	0.657778	1.01176	0.861955
AFLA_066610	51.4081	55.9133	50.5393	3.02939	26.3244	23.2019	1.58609	0.00188968	0.00841954	EQ963479	631200	632508	803	hypothetical protein	47	58	59	3	30	19	3.18255	3.46145	3.12877	3.25759	0.187542	1.62968	1.43637	1.08453
AFLA_137560	1159.42	1016.08	1268.62	366.556	474.717	304.068	1.58371	2.92697e-23	1.87595e-21	EQ963478	1794939	1795318	321	conserved hypothetical protein	1060	1054	1481	363	541	249	179.553	157.355	196.466	177.791	56.7667	73.5172	47.0895	59.1245
AFLA_132770	24.0634	26.9926	36.8338	7.06857	11.4072	10.9904	1.58171	0.00284256	0.0119352	EQ963478	462096	464017	1653	lysosomal protective protein precursor, putative	22	28	43	7	13	9	0.723673	0.811766	1.10773	0.881055	0.212578	0.343058	0.330521	0.295385
AFLA_017850	3369.96	3380.82	3051.21	867.414	1260.06	1152.77	1.57883	7.31416e-33	8.16502e-31	EQ963474	1365370	1366175	753	conserved hypothetical protein	3081	3507	3562	859	1436	944	222.479	223.196	201.435	215.704	57.2652	83.1871	76.1039	72.1854
AFLA_121640	79.8466	117.611	79.6637	43.4212	14.0397	36.6346	1.57344	3.35393e-05	0.000238379	EQ963485	1507984	1508724	741	conserved hypothetical protein	73	122	93	43	16	30	5.3567	7.89019	5.34443	6.19711	2.91301	0.941886	2.45772	2.10421
AFLA_051250	1639.59	1746.81	1695.21	557.407	565.097	586.154	1.57332	1.98448e-53	5.61561e-51	EQ963483	959771	960466	636	GPI anchored serine-rich protein	1499	1812	1979	552	644	480	128.155	136.536	132.503	132.398	43.5687	44.1698	45.8156	44.518
AFLA_049340	623.46	596.73	720.4	287.792	229.022	133.106	1.57283	7.9722e-14	2.18975e-12	EQ963483	405775	406787	960	aldo/keto reductase, putative	570	619	841	285	261	109	32.2847	30.9005	37.3045	33.4965	14.9027	11.8595	6.89263	11.2183
AFLA_014250	2471.96	2857.36	2676.87	1052.21	797.63	847.481	1.56991	2.73987e-37	3.92221e-35	EQ963474	376637	379268	1371	conserved hypothetical protein	2260	2964	3125	1042	909	694	89.6321	103.606	97.062	96.7668	38.1525	28.9216	30.7292	32.6011
AFLA_080940	31.7199	31.8127	35.9772	14.1371	9.65229	9.76924	1.56857	0.00130778	0.00613036	EQ963472	2343882	2346900	2832	P-type ATPase, putative	29	33	42	14	11	8	0.556797	0.558427	0.631528	0.582251	0.248157	0.169432	0.171485	0.196358
AFLA_004690	1398.96	1369.88	1238.64	457.437	597.564	302.846	1.55643	2.30762e-17	9.42253e-16	EQ963482	1195811	1196158	264	conserved hypothetical protein	1279	1421	1446	453	681	248	263.426	257.95	233.239	251.538	86.1364	112.523	57.0266	85.2285
AFLA_121990	67.8149	36.6328	34.264	24.2351	10.5298	12.2115	1.55603	0.00120556	0.00571234	EQ963485	1596073	1596960	888	oxidoreductase, putative	62	38	40	24	12	10	3.79639	2.05077	1.91815	2.58844	1.35672	0.589474	0.683623	0.876606
AFLA_118260	45.9391	22.1725	25.698	12.1175	8.77481	10.9904	1.55584	0.00347705	0.0141548	EQ963485	670736	671951	1155	conserved hypothetical protein	42	23	30	12	10	9	1.97724	0.954315	1.10605	1.34587	0.521545	0.377672	0.473032	0.457416
AFLA_031900	2014.76	2107.35	1903.36	527.113	786.223	741.241	1.552	3.61535e-28	3.23467e-26	EQ963473	2472906	2475888	2625	phosphoketolase, putative	1842	2186	2222	522	896	607	38.1551	39.9086	36.0455	38.0364	9.98237	14.8893	14.0375	12.9697
AFLA_118450	601.584	829.059	699.841	233.263	276.406	217.366	1.54781	4.84835e-22	2.87779e-20	EQ963485	714970	717075	2106	conserved hypothetical protein	550	860	817	231	315	178	14.2003	19.5698	16.5196	16.7632	5.50612	6.52452	5.13087	5.72051
AFLA_019650	16919.8	16740.2	15531	5083.31	6674.12	5154.49	1.53995	5.46594e-41	9.9268e-39	EQ963474	1856036	1858468	2433	phosphoketolase, putative	15469	17365	18131	5034	7606	4221	345.711	342.041	317.334	335.029	103.864	136.367	105.318	115.183
AFLA_089910	160.787	196.66	161.897	52.5094	63.1786	63.5	1.53617	3.25645e-11	6.42212e-10	EQ963480	222886	224453	1128	actin Act1	147	204	189	52	72	52	7.08599	8.66696	7.13492	7.62929	2.31412	2.78432	2.79849	2.63231
AFLA_070400	215.476	175.452	161.041	63.6171	64.0561	62.2789	1.53517	1.60015e-11	3.26142e-10	EQ963479	1673936	1676675	2370	conserved hypothetical protein	197	182	188	63	73	51	4.51971	3.68018	3.37789	3.85926	1.3344	1.3436	1.30633	1.32811
AFLA_137930	98.441	119.539	113.928	39.382	28.0794	48.8462	1.53048	1.58607e-07	1.82586e-06	EQ963478	1889853	1891547	1542	aldehyde dehydrogenase, putative	90	124	133	39	32	40	3.17359	3.85375	3.67286	3.56673	1.26962	0.905237	1.57473	1.24986
AFLA_060490	3228.86	3048.24	3280.77	1122.89	1146.87	1044.09	1.52716	1.45867e-58	4.93032e-56	EQ963477	1537797	1543074	2892	pyridine nucleotide-disulphide oxidoreductase family protein	2952	3162	3830	1112	1307	855	55.5022	52.3974	56.3945	54.7647	19.3018	19.714	17.9472	18.9877
AFLA_056280	1943.66	1610.88	1539.31	592.75	702.862	468.923	1.52562	2.44077e-24	1.6685e-22	EQ963477	463508	463779	207	conserved hypothetical protein	1777	1671	1797	587	801	384	466.777	386.858	369.67	407.769	142.351	168.795	112.614	141.253
AFLA_041440	10066.1	9037.71	8638.8	3582.75	3479.21	2574.19	1.52481	2.26073e-33	2.64506e-31	EQ963476	854032	855663	1497	dienelactone hydrolase	9203	9375	10085	3548	3965	2108	334.272	300.12	286.874	307.089	118.975	115.536	85.4828	106.664
AFLA_118460	9534.56	12002.1	8941.18	4130.06	2746.51	3786.8	1.51545	2.03451e-24	1.40659e-22	EQ963485	717381	724528	2847	amino acid transporter, putative	8717	12450	10438	4090	3130	3101	166.484	209.569	156.123	177.392	72.1154	47.9572	66.1217	62.0648
AFLA_029870	176.1	122.431	89.0863	57.5583	38.6091	39.0769	1.51333	1.27686e-06	1.21953e-05	EQ963473	1909411	1911690	1950	MFS multidrug transporter, putative	161	127	104	57	44	32	4.48935	3.12115	2.27109	3.29387	1.46735	0.984271	0.996197	1.14927
AFLA_089900	560.02	623.722	585.914	193.881	178.129	251.558	1.51257	9.03867e-22	5.31316e-20	EQ963480	221696	222278	447	cofilin, actophorin, putative	512	647	684	192	203	206	62.2809	69.3654	65.1606	65.6023	21.5619	19.81	27.9762	23.116
AFLA_015910	39.3764	30.8487	24.8414	10.098	13.1622	9.76924	1.5096	0.00273228	0.0115319	EQ963474	849226	850724	777	MFS transporter, putative	36	32	29	10	15	8	2.51927	1.97367	1.58933	2.02742	0.646058	0.842106	0.625027	0.704397
AFLA_137890	157.506	128.215	118.211	56.5485	40.3641	45.1827	1.50641	1.31949e-08	1.84758e-07	EQ963478	1879744	1880460	717	conserved hypothetical protein	144	133	138	56	46	37	10.9203	8.88952	8.1959	9.33525	3.92068	2.79856	3.13265	3.28397
AFLA_033050	55.7832	112.791	39.4035	23.2253	21.0595	29.3077	1.50552	0.000413381	0.0022188	EQ963473	2777593	2779312	1665	conserved hypothetical protein	51	117	46	23	24	24	1.66551	3.36758	1.17647	2.06985	0.693435	0.628772	0.875038	0.732415
AFLA_007760	6321.01	6317.24	6782.55	2454.81	2522.76	1918.43	1.49279	3.39352e-39	5.50565e-37	EQ963486	109350	110961	1557	flavin-binding monooxygenase-like protein	5779	6553	7918	2431	2875	1571	201.816	201.696	216.553	206.688	78.377	80.5463	61.2516	73.3916
AFLA_128690	115.942	157.136	127.633	58.5681	30.7118	54.952	1.48689	2.67083e-07	2.90686e-06	EQ963481	1502805	1503678	789	conserved hypothetical protein	106	163	149	58	35	45	7.30502	9.90049	8.04166	8.41572	3.69014	1.93503	3.4623	3.02916
AFLA_111260	3247.46	3188.02	3180.55	1076.44	1306.57	1044.09	1.48664	2.12374e-42	4.168e-40	EQ963475	1912894	1914316	1221	mannose-6-phosphate isomerase, class I	2969	3307	3713	1066	1489	855	132.217	129.797	129.493	130.502	43.8262	53.1956	42.5089	46.5102
AFLA_070380	222.039	214.013	166.18	84.8228	56.1588	74.4904	1.48635	2.27208e-10	4.01258e-09	EQ963479	1669770	1671318	1494	conserved hypothetical protein	203	222	194	84	64	61	7.38819	7.12112	5.52952	6.67961	2.82242	1.86864	2.47861	2.38989
AFLA_046760	1971.01	1826.82	1902.51	573.564	810.792	648.433	1.48553	8.31115e-30	8.42751e-28	EQ963476	2305191	2306428	1182	glycerol 3-phosphate dehydrogenase (GfdB), putative	1802	1895	2221	568	924	531	82.8953	76.8312	80.0143	79.9136	24.1226	34.0997	27.2714	28.4979
AFLA_050590	365.325	333.552	303.236	131.273	137.764	86.702	1.48295	6.23986e-14	1.74144e-12	EQ963483	773772	774258	375	conserved hypothetical protein	334	346	354	130	157	71	48.4292	44.2172	40.1984	44.2816	17.4022	18.2627	11.4936	15.7195
AFLA_091500	85.3155	117.611	121.637	34.333	38.6091	43.9616	1.48147	3.01566e-07	3.25307e-06	EQ963480	645001	648829	3093	beta galactosidase, putative	78	122	142	34	44	36	1.37122	1.89028	1.95499	1.73883	0.551812	0.620539	0.706565	0.626306
AFLA_013290	32.8137	36.6328	53.1091	12.1175	14.0397	18.3173	1.47827	0.00107066	0.00515543	EQ963474	109577	110236	660	conserved hypothetical protein	30	38	62	12	16	15	2.47155	2.75922	4.00022	3.077	0.912704	1.05748	1.37968	1.11662
AFLA_077040	62.346	100.258	66.8147	21.2057	30.7118	30.5289	1.47821	2.48204e-05	0.0001802	EQ963472	1287230	1288010	729	pectate lyase, putative	57	104	78	21	35	25	4.25148	6.83678	4.55621	5.21482	1.44605	2.09429	2.08182	1.87405
AFLA_070270	120.317	132.071	133.629	46.4506	53.5263	37.8558	1.47607	1.22329e-08	1.7228e-07	EQ963479	1641615	1643682	1824	siderophore iron transporter, putative	110	137	156	46	61	31	3.27914	3.5995	3.64197	3.50687	1.26598	1.45882	1.03173	1.25218
AFLA_077990	131.255	101.222	121.637	36.3526	40.3641	51.2885	1.47573	8.19408e-08	9.89142e-07	EQ963472	1514514	1515560	1047	zinc-binding oxidoreductase ToxD, putative	120	105	142	36	46	42	6.23199	4.80605	5.77535	5.60447	1.72603	1.91649	2.43519	2.0259
AFLA_128770	1203.17	1023.79	918.274	310.007	398.376	423.741	1.47448	1.38376e-22	8.59059e-21	EQ963481	1523854	1524339	486	conserved hypothetical protein	1100	1062	1072	307	454	347	123.069	104.721	93.928	107.239	31.7099	40.7489	43.3434	38.6007
AFLA_031910	982.222	1023.79	943.972	291.831	444.005	323.606	1.47336	1.22385e-21	7.09132e-20	EQ963473	2476382	2477953	1347	acetate kinase, putative	898	1062	1102	289	506	265	36.2494	37.7836	34.8378	36.2903	10.7702	16.3862	11.9428	13.0331
AFLA_057600	3719.98	2217.25	2498.7	887.61	935.394	1221.15	1.4712	4.06915e-17	1.61809e-15	EQ963477	809808	810827	1020	heat shock protein, putative	3401	2300	2917	879	1066	1000	181.3	108.062	121.779	137.047	43.2595	45.5883	59.5154	49.4544
AFLA_090060	631.116	875.332	879.727	279.713	287.814	294.298	1.47111	1.43215e-21	8.21998e-20	EQ963480	263146	263961	816	aspergillopepsin, putative	577	908	1027	277	328	241	38.4484	53.3263	53.5941	48.4563	17.0405	17.534	17.929	17.5012
AFLA_124360	47.0329	44.345	34.264	21.2057	9.65229	14.6539	1.47012	0.00119827	0.00568219	EQ963481	303525	304392	813	conserved hypothetical protein	43	46	40	21	11	12	2.87588	2.71152	2.09511	2.56084	1.29665	0.590199	0.896026	0.927623
AFLA_096180	208.914	116.647	205.584	43.4212	92.1355	54.952	1.46981	1.6139e-06	1.51294e-05	EQ963480	1893991	1894707	603	DUF636 domain protein	191	121	240	43	105	45	17.223	9.61643	16.9485	14.596	3.57967	7.59571	4.53028	5.23522
AFLA_087750	49.2205	57.8413	35.1206	19.1861	12.2847	20.7596	1.45654	0.000659527	0.00336624	EQ963472	4168658	4169785	1128	conserved hypothetical protein	45	60	41	19	14	17	2.16918	2.54911	1.54779	2.08869	0.845545	0.541397	0.914891	0.767278
AFLA_015780	83.128	115.683	190.165	59.5779	41.2416	41.5193	1.45456	9.11183e-06	7.33285e-05	EQ963474	811945	814337	2343	small oligopeptide transporter, OPT family	76	120	222	59	47	34	1.76374	2.45445	4.03476	2.75098	1.26407	0.875028	0.88092	1.00667
AFLA_016120	196.882	151.351	186.739	57.5583	60.5462	78.1539	1.45426	5.15084e-10	8.68081e-09	EQ963474	899052	899919	801	O-methyltransferase family protein	180	157	218	57	69	64	12.2189	9.39319	11.5894	11.0672	3.57219	3.75762	4.8504	4.06007
AFLA_032230	7214.63	6539.92	6648.92	2104.41	3101.89	2235.93	1.45416	4.6872e-27	3.82777e-25	EQ963473	2562138	2563962	1563	meiotic sister chromatid recombination protein Ish1/Msc1, putative	6596	6784	7762	2084	3535	1831	229.464	208.005	211.471	216.313	66.9316	98.6568	71.1146	78.901
AFLA_094440	129.067	124.359	118.211	32.3135	32.4668	73.2693	1.44966	4.56316e-06	3.90468e-05	EQ963480	1461544	1462797	825	spherulin 4-like cell surface protein, putative	118	129	138	32	37	60	7.77715	7.49345	7.12298	7.46453	1.9471	1.95634	4.41496	2.7728
AFLA_004580	1183.48	1150.08	1256.63	349.389	559.833	405.423	1.44643	3.87029e-20	1.96223e-18	EQ963482	1164089	1165557	1308	Auxin Efflux Carrier superfamily	1082	1193	1467	346	638	332	44.9792	43.7098	47.7594	45.4828	13.2789	21.277	15.4085	16.6548
AFLA_034630	1454.74	2001.31	2000.16	651.318	594.932	763.222	1.44375	3.54842e-23	2.26059e-21	EQ963473	3196822	3197058	159	conserved hypothetical protein	1330	2076	2335	645	678	625	454.828	625.714	625.354	568.632	203.636	186.007	238.623	209.422
AFLA_138570	2208.36	2030.23	2230.58	872.463	711.637	797.414	1.44269	1.433e-38	2.26452e-36	EQ963478	2043193	2045621	1959	protease S8 tripeptidyl peptidase I, putative	2019	2106	2604	864	811	653	56.0395	51.5193	56.6035	54.7208	22.1397	18.0586	20.2352	20.1445
AFLA_097700	521.737	528.284	613.325	156.518	276.406	177.067	1.44178	1.64492e-13	4.32299e-12	EQ963484	151136	152419	1014	conserved hypothetical protein	477	548	716	155	315	145	25.5784	25.8993	30.0685	27.1821	7.67337	13.5509	8.6808	9.96837
AFLA_017860	3758.26	3081.01	2969.83	1016.86	1410.11	1199.17	1.43464	2.94769e-26	2.28455e-24	EQ963474	1367376	1367860	429	hypothetical protein	3436	3196	3467	1007	1607	982	435.5	357.022	344.138	378.887	117.832	163.401	138.958	140.064
AFLA_108020	510.799	534.068	591.91	154.499	219.37	233.241	1.43371	2.88361e-17	1.16959e-15	EQ963475	1010325	1011193	726	conserved hypothetical protein	467	554	691	153	250	191	34.9762	36.5695	40.5301	37.3586	10.5791	15.021	15.9708	13.857
AFLA_131460	27.3447	29.8847	14.5622	10.098	7.89732	8.54808	1.43112	0.0139481	0.0455259	EQ963478	118257	118724	321	hydrophobin family protein	25	31	17	10	9	7	4.23475	4.6281	2.25518	3.70601	1.56382	1.22302	1.3238	1.37021
AFLA_107430	26504.7	43145.8	37978.2	16172.9	8927.49	14823.6	1.43078	4.46471e-06	3.82851e-05	EQ963475	861768	862157	390	hypothetical protein	24232	44756	44336	16016	10174	12139	3378.45	5499.62	4840.93	4573	2061.49	1137.95	1889.5	1696.32
AFLA_018430	44.8453	40.4889	17.9886	5.04898	18.4271	14.6539	1.42702	0.0109734	0.0374016	EQ963474	1529908	1531180	792	hypothetical protein	41	42	21	5	21	12	2.81482	2.54138	1.1291	2.16177	0.316911	1.15662	0.919784	0.797772
AFLA_022230	936.283	905.217	786.358	370.595	277.284	330.933	1.42618	2.46495e-23	1.60393e-21	EQ963474	2579035	2579837	741	DSBA-like thioredoxin domain protein	856	939	918	367	316	271	62.8128	60.7286	52.7547	58.7654	24.8622	18.6022	22.2014	21.8886
AFLA_040430	1814.6	2206.65	2205.74	767.445	759.898	805.962	1.41743	9.47261e-36	1.25059e-33	EQ963476	605539	607474	1401	tripeptidyl-peptidase (TppA), putative	1659	2289	2575	760	866	660	64.3874	78.2985	78.2664	73.6508	27.2313	26.9635	28.598	27.5976
AFLA_069060	73.2839	43.381	57.3921	17.1665	28.0794	19.5385	1.41217	0.000324268	0.00178862	EQ963479	1287916	1288233	318	hypothetical protein	67	45	67	17	32	16	11.4562	6.78159	8.9719	9.06989	2.68358	4.38954	3.05438	3.37583
AFLA_008190	3033.08	3237.19	3152.28	1230.94	1226.72	1083.16	1.41087	2.14275e-47	5.01403e-45	EQ963486	202398	203326	771	conserved hypothetical protein	2773	3358	3680	1219	1398	887	195.564	208.724	203.25	202.512	79.3673	79.095	69.8391	76.1005
AFLA_070280	179.381	216.905	277.538	79.7738	83.3606	91.5866	1.40949	2.85365e-10	4.98897e-09	EQ963479	1644488	1645459	912	conserved hypothetical protein	164	225	324	79	95	75	9.77781	11.8232	15.1282	12.243	4.34835	4.54386	4.99225	4.62815
AFLA_097560	20.782	26.9926	21.415	7.06857	11.4072	7.32693	1.40836	0.0139462	0.0455259	EQ963484	119349	121009	1476	vitamin H transporter, putative	19	28	25	7	13	6	0.699938	0.909112	0.721257	0.776769	0.23807	0.384197	0.246771	0.289679
AFLA_052820	26.2509	26.9926	37.6903	5.04898	15.7946	13.4327	1.40809	0.00883969	0.0311862	EQ963483	1425639	1426697	360	conserved hypothetical protein	24	28	44	5	18	11	3.62494	3.72736	5.20459	4.18563	0.697204	2.18105	1.8549	1.57772
AFLA_063680	67.8149	47.2371	42.8299	16.1567	19.3046	24.4231	1.4023	0.000461697	0.0024511	EQ963477	2359365	2362636	2646	esterase, putative	62	49	50	16	22	20	1.27407	0.887467	0.804668	0.988736	0.303545	0.362685	0.458849	0.375026
AFLA_087940	733.932	723.98	710.12	264.566	285.181	269.875	1.40191	8.92078e-29	8.48031e-27	EQ963472	4233198	4234332	897	conserved hypothetical protein	671	751	829	262	325	221	40.6745	40.123	39.3549	40.0508	14.6623	15.8047	14.9565	15.1412
AFLA_120660	113.754	81.9419	97.6523	28.2743	45.629	36.6346	1.40038	4.47333e-06	3.8332e-05	EQ963485	1284518	1285101	534	conserved hypothetical protein	104	85	114	28	52	30	10.5897	7.62823	9.09076	9.1029	2.63214	4.24775	3.41043	3.43011
AFLA_104850	219.852	292.099	266.402	93.911	98.2778	103.798	1.3983	1.08161e-12	2.53096e-11	EQ963475	187153	189431	1965	siderophore iron transporter, putative	201	303	311	93	112	85	5.56194	7.38969	6.7396	6.56374	2.37582	2.48629	2.62595	2.49602
AFLA_077400	61.2522	96.4022	88.2297	14.1371	59.6687	18.3173	1.39724	0.0018321	0.008205	EQ963472	1374217	1375517	1248	monocarboxylate transporter, putative	56	100	103	14	68	15	2.43987	3.84	3.51446	3.26478	0.563126	2.37679	0.729636	1.22318
AFLA_022800	178.288	180.272	194.448	111.077	31.5893	68.3847	1.39605	1.57383e-05	0.000119317	EQ963473	474	1309	705	conserved hypothetical protein	163	187	227	110	36	56	12.5716	12.7115	13.7111	12.9981	7.83242	2.22746	4.82202	4.96063
AFLA_010630	4480.16	4386.3	4144.23	1823.69	1381.15	1751.14	1.39337	2.52053e-33	2.92093e-31	EQ963486	855974	859957	3984	ABC multidrug transporter SidT	4096	4550	4838	1806	1574	1434	55.9027	54.7316	51.711	54.1151	22.7557	17.2338	21.8504	20.6133
AFLA_010610	1266.61	1458.57	1577.86	672.524	431.72	538.529	1.39096	3.3131e-19	1.57476e-17	EQ963486	846539	847423	816	enoyl-CoA hydratase/isomerase family protein	1158	1513	1842	666	492	441	77.1633	88.8576	96.1249	87.382	40.971	26.301	32.8079	33.3599
AFLA_070320	920.97	750.973	802.633	338.281	271.141	335.818	1.39084	1.91036e-22	1.174e-20	EQ963479	1652351	1654464	1703	choline transport protein, putative	842	779	937	335	309	275	26.8838	21.9214	23.4294	24.0782	9.87467	7.91481	9.80275	9.19741
AFLA_123310	82.0342	107.97	80.5203	23.2253	41.2416	39.0769	1.38533	1.69531e-05	0.000127889	EQ963481	66635	67408	774	conserved hypothetical protein	75	112	94	23	47	32	5.26881	6.93463	5.17158	5.79167	1.49169	2.64883	2.5098	2.21677
AFLA_032900	134.536	126.287	129.346	62.6073	48.2614	37.8558	1.38361	1.35811e-07	1.58899e-06	EQ963473	2740863	2741087	156	conserved hypothetical protein	123	131	151	62	55	31	42.8719	40.2432	41.2182	41.4444	19.9508	15.3792	12.0633	15.7978
AFLA_060030	2966.36	3102.22	2870.46	1051.2	1353.07	1028.21	1.37902	1.67751e-30	1.77495e-28	EQ963477	1413349	1415692	1293	hypothetical protein	2712	3218	3351	1041	1542	842	114.047	119.271	110.36	114.559	40.4152	52.0214	39.5315	43.9894
AFLA_120360	62.346	38.5609	57.3921	16.1567	14.0397	31.75	1.3773	0.00121448	0.00574566	EQ963485	1219393	1220247	855	conserved hypothetical protein	57	40	67	16	16	26	3.62494	2.24202	3.33692	3.06796	0.939391	0.816301	1.84602	1.20057
AFLA_114100	28086.3	30426.5	30958.3	11332.9	13079.7	10324.9	1.36474	1.76341e-39	2.89961e-37	EQ963475	2651980	2652558	517	conserved hypothetical protein	25678	31562	36141	11223	14906	8455	2700.62	2925.63	2976.78	2867.68	1089.71	1257.67	992.779	1113.39
AFLA_036800	8439.67	8572.08	7524.36	2787.04	3652.95	3129.82	1.35789	5.46588e-33	6.15823e-31	EQ963473	3807081	3812510	4282	ABC transporter, putative	7716	8892	8784	2760	4163	2563	97.9801	99.5173	87.3539	94.9504	32.356	42.4088	36.3355	37.0335
AFLA_104670	775.496	652.643	709.264	315.056	229.9	294.298	1.35159	3.92694e-19	1.85926e-17	EQ963475	135344	137445	1548	serine peptidase, putative	709	677	828	312	262	241	24.9039	20.9587	22.777	22.8799	10.1176	7.3829	9.45096	8.98381
AFLA_039200	6222.56	6367.36	6714.88	2625.47	2496.43	2465.51	1.34729	2.50072e-55	7.60718e-53	EQ963476	297053	298904	1452	cytochrome P450, putative	5689	6605	7839	2600	2845	2019	213.04	217.998	229.896	220.311	89.8875	85.4697	84.4111	86.5894
AFLA_063030	2022.42	1708.25	1812.56	813.895	651.091	715.597	1.3463	6.24264e-29	6.0286e-27	EQ963477	2215242	2220219	4308	ATP-binding cassette transporter, putative	1849	1772	2116	806	742	586	23.3375	19.7121	20.9159	21.3218	9.39186	7.5132	8.25756	8.38754
AFLA_077980	32.8137	61.6974	40.2601	23.2253	14.0397	15.875	1.34609	0.0023278	0.0101051	EQ963472	1511725	1512162	381	conserved hypothetical protein	30	64	47	23	16	13	4.28143	8.05009	5.25302	5.86152	3.03037	1.83186	2.07132	2.31118
AFLA_118470	1494.12	1859.6	1314.02	674.543	559.833	602.029	1.346	2.63462e-21	1.46384e-19	EQ963485	726343	727713	1033	alkaline phytoceramidase, putative	1366	1929	1534	668	638	493	71.9023	89.4907	63.2356	74.8762	32.4615	26.9412	28.9719	29.4582
AFLA_015550	1916.32	2920.99	2389.05	864.385	1066.14	914.645	1.34433	1.04709e-19	5.15828e-18	EQ963474	743091	744696	1548	MFS sugar transporter, putative	1752	3030	2789	856	1215	749	61.5397	93.8032	76.721	77.3546	27.7585	34.2375	29.3725	30.4561
AFLA_009340	265.791	257.394	230.425	90.8816	123.725	80.5962	1.34084	1.16775e-10	2.14641e-09	EQ963486	516036	517523	1488	developmental regulator Mod-A, putative	243	267	269	90	141	66	8.87965	8.59912	7.69814	8.39231	3.03621	4.13345	2.69259	3.28742
AFLA_044500	3544.97	4117.34	4350.67	1606.58	1533.84	1605.82	1.34039	6.48613e-38	9.86541e-36	EQ963476	1678698	1680170	1164	YjeF domain protein	3241	4271	5079	1591	1748	1315	151.397	175.842	185.807	171.015	68.6135	65.5066	68.5808	67.567
AFLA_035290	1194.42	1008.37	955.108	348.379	509.816	385.885	1.34025	7.11734e-18	3.09299e-16	EQ963473	3369160	3370589	1256	pyruvate dehydrogenase, putative	1092	1046	1115	345	581	316	47.2743	39.9106	37.8026	41.6625	13.7887	20.1782	15.2731	16.4133
AFLA_075170	167.35	208.229	187.595	37.3624	108.808	75.7116	1.33876	7.38866e-06	6.05831e-05	EQ963472	776559	778865	1923	alkaline phosphatase, putative	153	216	219	37	124	62	4.32618	5.38295	4.84955	4.85289	0.965861	2.8128	1.95723	1.91196
AFLA_028710	518.456	672.887	710.12	232.253	257.979	266.212	1.33231	1.95488e-17	8.2308e-16	EQ963473	1590345	1591103	759	short chain type dehydrogenase, putative	474	698	829	230	294	218	33.957	44.0717	46.5103	41.513	15.2117	16.8967	17.4359	16.5148
AFLA_042940	518.456	553.349	554.219	218.116	255.347	170.962	1.32831	2.28629e-16	8.40472e-15	EQ963476	1246024	1247091	1068	UbiA prenyltransferase family protein	474	574	647	216	291	140	24.1323	25.7565	25.797	25.2286	10.1525	11.8855	7.95768	9.99858
AFLA_134310	24.0634	34.7048	35.1206	15.1469	15.7946	6.10577	1.32097	0.0101995	0.0352178	EQ963478	877565	877978	354	hypothetical protein	22	36	41	15	18	5	3.37918	4.87355	4.93193	4.39489	2.12706	2.21802	0.857426	1.73417
AFLA_019610	5514.88	4696.71	5245.81	2249.82	1659.32	2314.09	1.31347	3.44407e-24	2.32819e-22	EQ963474	1840016	1840632	513	carboxypeptidase S1, putative	5042	4872	6124	2228	1891	1895	534.414	455.13	508.34	499.295	218.017	160.794	224.244	201.019
AFLA_072720	2006.01	1744.88	1705.49	616.985	933.639	642.327	1.31236	8.00963e-18	3.45607e-16	EQ963472	141154	142467	1314	conserved hypothetical protein	1834	1810	1991	611	1064	526	75.8921	66.0129	64.5227	68.8092	23.342	35.3218	24.3008	27.6549
AFLA_106920	31.7199	44.345	47.9695	12.1175	17.5496	20.7596	1.31048	0.00274544	0.0115794	EQ963475	725645	727890	1989	conserved hypothetical protein	29	46	56	12	20	17	0.792786	1.10833	1.19892	1.03334	0.302858	0.438623	0.518852	0.420111
AFLA_029000	8220.92	7885.7	7266.53	2526.51	3700.34	3200.65	1.30958	2.77702e-24	1.88775e-22	EQ963473	1663437	1664451	937	conserved hypothetical protein	7516	8180	8483	2502	4217	2621	436.154	418.369	385.52	413.348	134.042	196.318	169.808	166.723
AFLA_031090	11970.4	10430.7	9889.43	4303.75	4787.53	3940.67	1.30851	1.37397e-33	1.63907e-31	EQ963473	2238385	2238886	432	LEA domain protein	10944	10820	11545	4262	5456	3227	1377.48	1200.3	1138.01	1238.6	495.247	550.918	453.466	499.877
AFLA_007990	32.8137	22.1725	46.2563	15.1469	7.01984	19.5385	1.30729	0.0125192	0.0415872	EQ963486	161519	162199	624	conserved hypothetical protein	30	23	54	15	8	16	2.61414	1.7664	3.68507	2.68854	1.2067	0.559245	1.55656	1.1075
AFLA_039700	21.8758	29.8847	47.9695	20.1959	9.65229	10.9904	1.29614	0.0128611	0.0425036	EQ963476	422047	422918	714	2,4-dihydroxyhept-2-ene-1,7-dioic acid aldolase, putative	20	31	56	20	11	9	1.52309	2.0807	3.33985	2.31454	1.40613	0.672034	0.765198	0.947786
AFLA_015560	36.095	72.3016	55.6789	14.1371	31.5893	20.7596	1.29597	0.00235726	0.0102003	EQ963474	745007	745358	300	hypothetical protein	33	75	65	14	36	17	5.98116	11.9808	9.22632	9.06276	2.34261	5.23453	3.43999	3.67238
AFLA_087060	549.082	729.765	594.48	255.478	221.125	289.414	1.29497	7.23673e-16	2.50873e-14	EQ963472	3946994	3948880	1887	GMC oxidoreductase, putative	502	757	694	253	252	237	14.4652	19.2252	15.6612	16.4505	6.7304	5.82539	7.62441	6.72673
AFLA_003110	1518.18	1621.48	1878.52	801.778	587.034	665.529	1.28973	3.52151e-21	1.9389e-19	EQ963482	701871	702607	621	cyanate hydratase, putative	1388	1682	2193	794	669	545	121.532	129.802	150.378	133.904	64.1832	46.9928	53.2764	54.8174
AFLA_120230	146.568	185.092	200.444	75.7347	69.321	73.2693	1.28956	1.09294e-08	1.5518e-07	EQ963485	1186255	1187241	987	short-chain dehydrogenase, putative	134	192	234	75	79	60	7.3821	9.32245	10.0957	8.93341	3.81449	3.49146	3.69032	3.66542
AFLA_053330	6305.69	7518.41	7151.74	2961.73	2670.17	2962.52	1.28777	9.26213e-38	1.39138e-35	EQ963483	1552468	1553869	1233	conserved hypothetical protein	5765	7799	8349	2933	3043	2426	254.231	303.125	288.342	281.899	119.41	107.655	119.442	115.503
AFLA_039490	25.1571	35.6688	35.9772	6.05877	21.0595	12.2115	1.28693	0.0146064	0.0472436	EQ963476	369505	370077	573	alcohol dehydrogenase, putative	23	37	42	6	24	10	2.18256	3.09452	3.12127	2.79945	0.525641	1.82706	1.05944	1.13738
AFLA_107150	525.019	563.953	525.952	207.008	220.248	235.683	1.28651	3.90739e-20	1.9656e-18	EQ963475	784218	785255	1038	conserved hypothetical protein	480	585	614	205	251	193	25.1441	27.0087	25.1888	25.7806	9.914	10.5481	11.2873	10.5831
AFLA_123960	4837.83	6155.28	6067.29	2625.47	1906.77	2485.05	1.28243	1.59639e-21	9.07705e-20	EQ963481	199445	203565	2958	oligopeptide transporter, putative	4423	6385	7083	2600	2173	2035	81.3039	103.445	101.966	95.5716	44.1233	32.0448	41.7634	39.3105
AFLA_041660	1582.71	1528.94	1166.69	608.907	620.379	531.202	1.27864	2.03487e-20	1.05813e-18	EQ963476	919382	921453	1727	dimethylaniline monooxygenase, putative	1447	1586	1362	603	707	435	45.5584	44.0105	33.5831	41.0507	17.5274	17.8576	15.2907	16.8919
AFLA_118500	2478.53	2345.47	2243.43	670.504	1331.14	915.866	1.27508	1.89395e-12	4.33188e-11	EQ963485	734254	735269	894	period circadian protein, putative	2266	2433	2619	664	1517	750	137.821	130.422	124.748	130.997	37.284	74.0192	50.9276	54.077
AFLA_111470	270.166	230.401	218.433	114.107	85.1156	98.9135	1.27088	3.37136e-10	5.81058e-09	EQ963475	1954357	1955018	610	conserved hypothetical protein	247	239	255	113	97	81	22.0171	18.7765	17.8011	19.5315	9.2991	6.93647	8.06093	8.09883
AFLA_063690	40.4702	25.0646	40.2601	25.2449	8.77481	9.76924	1.27077	0.0142264	0.0462482	EQ963477	2362777	2364611	1428	conserved hypothetical protein	37	26	47	25	10	8	1.40885	0.872551	1.40154	1.22765	0.878829	0.30547	0.340088	0.508129
AFLA_073780	6319.91	5629.89	6330.27	2426.54	2951.84	2202.96	1.26881	4.49522e-27	3.6958e-25	EQ963472	409331	410787	1401	conserved hypothetical protein	5778	5840	7390	2403	3364	1804	224.25	199.766	224.617	216.211	86.101	104.74	78.1678	89.6697
AFLA_011540	1063.16	928.353	1018.5	375.644	518.591	351.693	1.26805	8.41589e-17	3.25094e-15	EQ963486	1081919	1083804	1830	conserved hypothetical protein	972	963	1189	372	591	288	28.8807	25.2186	27.6673	27.2555	10.2043	14.0875	9.55369	11.2818
AFLA_025520	535.957	525.392	519.099	138.342	305.363	211.26	1.26697	5.19241e-09	7.69076e-08	EQ963473	685372	685743	372	conserved hypothetical protein	490	545	606	137	348	173	71.6219	70.2101	69.3691	70.4004	18.4872	40.8068	28.2314	29.1751
AFLA_009530	79.8466	83.8699	74.5241	48.4702	32.4668	17.0962	1.26688	0.000376428	0.00204572	EQ963486	558166	563729	5061	hypothetical protein	73	87	87	48	37	14	0.784294	0.823813	0.732014	0.780041	0.476099	0.318905	0.167927	0.320977
AFLA_057920	219.852	267.034	239.848	124.205	87.7481	90.3654	1.26573	8.94576e-10	1.46306e-08	EQ963477	895543	897645	2034	ankyrin repeat-containing protein, putative	201	277	280	123	100	74	5.37326	6.52642	5.86197	5.92055	3.03561	2.1446	2.20857	2.46293
AFLA_010730	219.852	238.113	229.568	89.8718	78.0958	120.894	1.26268	1.72846e-09	2.74139e-08	EQ963486	882383	883612	1179	conserved hypothetical protein	201	247	268	89	89	99	9.26989	10.0399	9.6796	9.66313	3.78938	3.29286	5.09743	4.05989
AFLA_048960	470.329	492.615	454.854	129.254	311.506	147.76	1.26164	4.9372e-07	5.14348e-06	EQ963483	297875	299805	1623	efflux pump antibiotic resistance protein, putative	430	511	531	128	355	121	14.406	15.0886	13.932	14.4755	3.95899	9.54127	4.52581	6.00869
AFLA_013270	3509.97	2894.96	2813.93	1531.86	901.172	1416.54	1.26082	2.79871e-14	8.089e-13	EQ963474	105285	105736	393	conserved hypothetical protein	3209	3003	3285	1517	1027	1160	443.986	366.192	355.942	388.707	193.77	113.992	179.182	162.315
AFLA_039870	692.368	710.484	707.551	276.684	327.3	274.76	1.26071	1.36024e-21	7.84427e-20	EQ963476	466087	467467	900	histidine acid phosphatase, putative	633	737	826	274	373	225	38.2432	39.2438	39.0818	38.8562	15.2827	18.0785	15.1764	16.1792
AFLA_111460	210.007	144.603	179.886	88.862	64.0561	70.827	1.25609	1.3683e-07	1.59937e-06	EQ963475	1953560	1954315	600	MFS transporter, putative	192	150	210	88	73	58	17.3997	11.9808	14.9041	14.7615	7.36248	5.30723	5.86822	6.17931
AFLA_076480	6856.96	6323.02	5902.82	2708.27	2541.18	2743.93	1.25552	1.87172e-40	3.30073e-38	EQ963472	1113674	1114342	669	glutathione S-transferase, putative	6269	6559	6891	2682	2896	2247	509.524	469.848	438.624	472.665	201.245	188.829	203.895	197.99
AFLA_110070	838.936	913.893	916.561	356.458	367.664	395.654	1.25552	2.08605e-25	1.53321e-23	EQ963475	1583087	1584133	1047	alcohol dehydrogenase, putative	767	948	1070	353	419	324	39.8328	43.3918	43.5185	42.2477	16.9247	17.4568	18.7857	17.7224
AFLA_021940	553.457	509.004	473.699	252.449	179.884	212.481	1.2536	9.14183e-15	2.84495e-13	EQ963474	2498136	2498780	645	conserved hypothetical protein	506	528	553	250	205	174	42.6563	39.2302	36.5092	39.4652	19.4569	13.8641	16.3764	16.5658
AFLA_041610	39.3764	39.5249	37.6903	14.1371	21.937	12.2115	1.25298	0.00443849	0.0174612	EQ963476	901113	904196	2853	NRPS-like enzyme, putative	36	41	44	14	25	10	0.686109	0.688697	0.656731	0.677179	0.246331	0.382239	0.212779	0.280449
AFLA_003950	2642.59	3446.38	3321.03	1380.39	1158.27	1432.41	1.24606	1.22466e-22	7.64186e-21	EQ963482	968515	969436	768	GNAT family acetyltransferase, putative	2416	3575	3877	1367	1320	1173	171.052	223.08	214.967	203.033	89.3511	74.9737	92.7185	85.6811
AFLA_071400	37.1888	66.5175	41.9733	21.2057	30.7118	8.54808	1.24404	0.00754004	0.027322	EQ963479	1984273	1986321	1308	conserved hypothetical protein	34	69	49	21	35	7	1.4134	2.52806	1.59524	1.84556	0.805942	1.16723	0.324878	0.766017
AFLA_044580	4760.17	4396.9	4613.64	1726.75	2216.52	1876.91	1.24169	8.67565e-30	8.7244e-28	EQ963476	1697240	1698126	444	conserved hypothetical protein	4352	4561	5386	1710	2526	1537	532.965	492.292	516.559	513.939	193.333	248.169	210.146	217.216
AFLA_133430	82.0342	84.8339	61.6751	41.4016	23.692	31.75	1.24164	0.000224676	0.00129077	EQ963478	639060	639531	279	conserved hypothetical protein	75	88	72	41	27	26	14.6167	15.1156	10.9892	13.5738	7.37687	4.2214	5.65716	5.75181
AFLA_070850	258.134	286.315	271.542	128.244	109.685	107.462	1.23979	7.51661e-12	1.60742e-10	EQ963479	1817090	1818468	1326	phosphatidylserine decarboxylase family protein	236	297	317	127	125	88	9.67745	10.7339	10.1801	10.1972	4.80787	4.11209	4.02874	4.31623
AFLA_089650	45.9391	50.1291	47.1129	17.1665	13.1622	31.75	1.23241	0.00337824	0.0137987	EQ963480	152508	153848	1113	high-affinity iron transporter FtrA	42	52	55	17	15	26	2.05185	2.239	2.10428	2.13171	0.766737	0.587885	1.4181	0.924242
AFLA_061250	973.472	969.806	947.398	389.781	453.657	385.885	1.23061	1.87271e-24	1.31717e-22	EQ963477	1722522	1723735	1077	cytochrome P450 oxidoreductase, putative	890	1006	1106	386	517	316	44.9331	44.7639	43.7296	44.4756	17.9914	20.9397	17.8115	18.9142
AFLA_032150	605.959	631.434	556.789	181.763	307.996	277.202	1.22495	8.5898e-12	1.82728e-10	EQ963473	2542861	2543852	471	C6 finger domain protein, putative	554	655	650	180	351	227	63.956	66.6448	58.7664	63.1224	19.1842	32.5074	29.2573	26.983
AFLA_016140	477.986	499.363	557.646	240.331	176.374	243.01	1.22447	6.39344e-14	1.78021e-12	EQ963474	901342	901803	462	conidial pigment biosynthesis scytalone dehydratase Arp1	437	518	651	238	201	199	51.4318	53.7321	60.0034	55.0558	25.8599	18.978	26.1481	23.662
AFLA_011320	262.509	333.552	338.357	174.695	93.0129	134.327	1.22213	4.00863e-08	5.13443e-07	EQ963486	1033702	1034215	438	conserved hypothetical protein	240	346	395	173	106	110	29.7941	37.8572	38.4025	35.3512	19.8273	10.5567	15.2457	15.2099
AFLA_041480	44.8453	107.97	71.9543	43.4212	21.937	31.75	1.21881	0.00188023	0.00838969	EQ963476	863614	864644	918	DltD N-terminal domain protein	41	112	84	43	25	26	2.42848	5.84684	3.89649	4.05727	2.35135	1.18794	1.71933	1.75288
AFLA_072710	439.703	399.105	422.303	159.548	206.208	175.846	1.21571	2.65395e-14	7.72567e-13	EQ963472	140733	140952	189	hypothetical protein	402	414	493	158	235	144	115.653	104.975	111.076	110.568	41.965	54.2379	46.252	47.485
AFLA_025250	132.348	146.531	119.924	53.5192	60.5462	57.3943	1.2155	5.95802e-07	6.04647e-06	EQ963473	610444	611200	609	conserved hypothetical protein	121	152	140	53	69	47	10.8034	11.9611	9.7892	10.8512	4.36869	4.94229	4.68501	4.66533
AFLA_023580	71.0963	100.258	128.49	33.3232	58.7912	36.6346	1.2137	0.00022277	0.00128285	EQ963473	189141	189605	465	conserved hypothetical protein	65	104	150	33	67	30	7.60069	10.7183	13.7365	10.6852	3.56249	6.28519	3.9165	4.58806
AFLA_128680	177.194	107.97	136.199	50.4898	72.8309	57.3943	1.21344	7.62697e-06	6.23689e-05	EQ963481	1499396	1501489	1728	flavin-binding monooxygenase, putative	162	112	159	50	83	47	5.09758	3.10613	3.91823	4.04065	1.45251	2.09523	1.65114	1.73296
AFLA_079370	39.3764	22.1725	50.5393	13.1273	14.9172	20.7596	1.21322	0.0112512	0.0382226	EQ963472	1894296	1894484	189	hypothetical protein	36	23	59	13	17	17	10.357	5.83193	13.2931	9.82734	3.45282	3.92359	5.4603	4.2789
AFLA_004910	5133.15	4089.38	2971.54	1326.87	2601.73	1346.93	1.20847	0.00323657	0.0133026	EQ963482	1271082	1272859	1620	MFS multidrug transporter, putative	4693	4242	3469	1314	2965	1103	157.517	125.488	91.1855	124.73	40.7167	79.8374	41.3324	53.9621
AFLA_031130	439.703	610.226	556.789	227.204	197.433	278.423	1.19888	7.26856e-12	1.55711e-10	EQ963473	2243660	2245078	1419	conserved hypothetical protein	402	633	650	225	225	228	15.4041	21.378	19.506	18.7627	7.95962	6.91666	9.75399	8.21009
AFLA_085230	70.0025	53.9852	52.2525	26.2547	27.2019	23.2019	1.19224	0.000783496	0.00392167	EQ963472	3512155	3512642	303	conserved hypothetical protein	64	56	61	26	31	19	11.485	8.8571	8.57282	9.6383	4.30748	4.46288	3.80663	4.19233
AFLA_010590	153.13	194.732	167.037	85.8326	78.0958	61.0577	1.18879	2.09695e-07	2.34951e-06	EQ963486	840788	841108	321	siderophore biosynthesis lipase/esterase, putative	140	202	195	85	89	50	23.7146	30.1573	25.8682	26.58	13.2925	12.0943	9.45572	11.6142
AFLA_073060	877.219	826.167	626.174	313.037	319.403	390.769	1.18848	6.69595e-14	1.86019e-12	EQ963472	216029	219197	2844	UDP-glucose,sterol transferase, putative	802	857	731	310	364	320	15.3334	14.441	10.9452	13.5732	5.47173	5.58301	6.83046	5.96173
AFLA_065540	1239.26	1366.02	1360.28	665.455	418.558	660.645	1.18769	1.15563e-13	3.11101e-12	EQ963479	333936	340353	1278	extracellular lipase, putative	1133	1417	1588	659	477	541	48.2049	53.1355	52.9122	51.4176	25.8849	16.2811	25.6978	22.6213
AFLA_102010	1747.87	2120.85	1979.6	839.14	882.745	847.481	1.18666	2.14393e-27	1.81162e-25	EQ963484	1284639	1286194	1296	class V chitinase, putative	1598	2200	2311	831	1006	694	67.0447	81.3511	75.9332	74.7763	32.1876	33.8602	32.5075	32.8518
AFLA_118440	471.423	508.04	325.508	157.528	233.41	183.173	1.18001	6.01621e-09	8.80929e-08	EQ963485	710225	713528	3147	NRPS-like enzyme, putative	431	527	380	156	266	150	7.44686	8.02527	5.1419	6.87134	2.4884	3.68707	2.8935	3.02299
AFLA_031880	1340.99	1321.67	1253.2	556.397	603.707	567.837	1.179	3.27412e-28	2.98736e-26	EQ963473	2465443	2466416	837	RTA1 domain protein, putative	1226	1371	1463	551	688	465	79.6448	78.4979	74.4313	77.5247	33.046	35.8558	33.7254	34.2091
AFLA_024810	164.068	194.732	179.886	65.6367	93.8904	78.1539	1.17699	1.3168e-07	1.54511e-06	EQ963473	484672	486345	1674	MFS multidrug transporter, putative	150	202	210	65	107	64	4.87224	5.78285	5.34196	5.33235	1.94917	2.78821	2.32089	2.35276
AFLA_021780	89.6907	120.503	176.459	72.7053	42.1191	57.3943	1.17563	0.00013735	0.000838154	EQ963474	2446646	2448277	1503	efflux pump antibiotic resistance protein, putative	82	125	206	72	48	47	2.96652	3.98563	5.8364	4.26285	2.40473	1.39309	1.89832	1.89871
AFLA_110030	64.5335	122.431	74.5241	57.5583	28.9569	29.3077	1.1742	0.00135191	0.00630752	EQ963475	1571419	1572453	1035	zinc-containing alcohol dehydrogenase, putative	59	127	87	57	33	24	3.09959	5.88043	3.57944	4.18649	2.76457	1.39082	1.40767	1.85435
AFLA_039010	207.82	284.386	286.104	123.195	100.033	123.337	1.17388	7.69784e-09	1.1098e-07	EQ963476	247521	249109	1536	conserved hypothetical protein	190	295	334	122	114	101	6.72597	9.204	9.25959	8.39652	3.98714	3.2375	3.99172	3.73879
AFLA_075610	73.2839	79.0498	55.6789	12.1175	42.1191	37.8558	1.17318	0.00390469	0.0156187	EQ963472	884731	885123	393	conserved hypothetical protein	67	82	65	12	48	31	9.26989	9.99925	7.04299	8.77071	1.53278	5.32777	4.78849	3.88301
AFLA_101250	343.45	341.264	365.768	108.048	166.721	192.942	1.17165	4.80244e-09	7.17889e-08	EQ963484	1091118	1091945	705	short chain dehydrogenase/reductase family protein	314	354	427	107	190	158	24.2177	24.0636	25.7914	24.6909	7.61881	11.756	13.605	10.9933
AFLA_123570	707.681	786.642	782.931	406.948	321.158	284.529	1.16753	4.27074e-15	1.37114e-13	EQ963481	125510	127221	1530	amino acid transporter, putative	647	816	914	403	366	233	22.9935	25.559	25.4385	24.6637	13.2223	10.4348	9.24473	10.9673
AFLA_032290	2271.8	2012.88	2026.71	969.404	1095.97	741.241	1.16644	2.09883e-17	8.6866e-16	EQ963473	2576980	2577541	504	conserved serine-rich protein	2077	2088	2366	960	1249	607	224.078	198.539	199.904	207.507	95.6166	108.101	73.1119	92.2764
AFLA_091760	1524.74	1858.63	2070.4	751.288	852.911	827.943	1.16572	1.55904e-19	7.58818e-18	EQ963480	711787	712695	909	C-3 sterol dehydrogenase/C-4 decarboxylase family protein	1394	1928	2417	744	972	678	83.3857	101.646	113.227	99.4194	41.0867	46.6443	45.2789	44.3366
AFLA_099870	910.032	1088.38	1068.18	492.78	442.25	432.289	1.16555	1.79033e-20	9.43061e-19	EQ963484	739867	742767	1374	alpha/beta hydrolase, putative	832	1129	1247	488	504	354	32.9253	39.378	38.647	36.9834	17.8289	16.0007	15.6403	16.49
AFLA_036420	2022.42	2010.95	2090.96	808.846	1085.44	832.827	1.16527	1.2023e-20	6.41651e-19	EQ963473	3695728	3697734	1719	MFS phospholipid transporter (Git1), putative	1849	2086	2441	801	1237	682	58.4862	58.1546	60.4684	59.0364	23.391	31.3899	24.0845	26.2885
AFLA_076470	9215.17	10885.7	9127.92	4820.76	4245.25	3995.62	1.16188	8.11879e-27	6.4993e-25	EQ963472	1111076	1111576	450	conserved hypothetical protein	8425	11292	10656	4774	4838	3272	1018	1202.55	1008.37	1076.31	532.552	468.975	441.398	480.975
AFLA_131360	694.556	470.443	616.751	273.655	322.035	200.269	1.15669	1.24846e-09	2.00942e-08	EQ963478	99059	99304	246	hypothetical protein	635	488	720	271	367	164	140.356	95.0672	124.633	120.019	55.3002	65.077	40.4705	53.6159
AFLA_021410	825.811	960.166	972.24	429.163	388.724	422.52	1.15511	2.63632e-20	1.34785e-18	EQ963474	2354259	2355029	771	conserved hypothetical protein	755	996	1135	425	443	346	53.2458	61.9086	62.6871	59.2805	27.6711	25.0637	27.2428	26.6592
AFLA_043630	3179.64	3144.64	3052.06	1521.76	1353.95	1333.5	1.15508	2.92461e-33	3.35724e-31	EQ963476	1418392	1418773	273	conserved hypothetical protein	2907	3262	3563	1507	1543	1092	578.995	572.621	555.763	569.126	277.104	246.547	242.823	255.491
AFLA_002860	352.2	399.105	349.492	98.9599	223.758	172.183	1.15053	7.66075e-07	7.60882e-06	EQ963482	629051	630666	1452	NAD binding Rossmann fold oxidoreductase, putative	322	414	408	98	255	141	12.0582	13.6641	11.9655	12.5626	3.38807	7.66073	5.89498	5.64792
AFLA_087690	389.389	442.486	386.326	174.695	188.658	185.616	1.14975	8.1178e-14	2.22471e-12	EQ963472	4152067	4152470	404	hypothetical protein	356	459	451	173	215	152	47.9139	54.4474	47.537	49.9661	21.496	23.2142	22.8398	22.5166
AFLA_093660	12819.2	10980.2	10912.2	5441.79	5858.06	4357.08	1.14809	1.47222e-21	8.41034e-20	EQ963480	1241438	1243239	1653	solid-state culture expressed protein (Aos23), putative	11720	11390	12739	5389	6676	3568	385.52	330.215	328.17	347.968	163.654	176.173	131.033	156.954
AFLA_062170	1643.96	1869.24	1813.42	644.249	945.047	816.952	1.14582	9.61667e-17	3.67974e-15	EQ963477	1995128	1996212	852	AI-BP family protein	1503	1939	2117	638	1077	669	95.9206	109.065	105.808	103.598	37.5901	55.1407	47.6668	46.7992
AFLA_032700	315.011	223.653	328.934	135.313	143.029	113.567	1.14216	1.72771e-08	2.34891e-07	EQ963473	2684701	2685376	618	hypothetical protein	288	232	384	134	163	93	25.3394	17.9906	26.4594	23.2631	10.8845	11.5052	9.13533	10.5084
AFLA_138400	85.3155	68.4456	79.6637	24.2351	50.0164	30.5289	1.14211	0.000786879	0.00393536	EQ963478	2007551	2008412	774	NAD dependent epimerase/dehydratase, putative	78	71	93	24	57	25	5.47957	4.39606	5.11657	4.9974	1.55655	3.21241	1.96078	2.24324
AFLA_110040	652.992	546.6	647.589	366.556	177.251	295.519	1.14122	4.4591e-08	5.62262e-07	EQ963475	1573448	1573855	408	cupin domain protein	597	567	756	363	202	242	79.5622	66.5992	78.9038	75.0217	44.6621	21.5967	36.0068	34.0885
AFLA_019250	12868.4	13151.2	13416.1	6545.49	4573.43	6779.85	1.14004	5.68871e-18	2.48994e-16	EQ963474	1754598	1755964	1269	mercuric reductase, putative	11765	13642	15662	6482	5212	5552	504.107	515.184	525.56	514.95	256.413	179.159	265.594	233.722
AFLA_009540	528.3	491.651	398.318	205.998	203.575	234.462	1.13992	1.72333e-12	3.94905e-11	EQ963486	565656	566722	966	conserved hypothetical protein	483	510	465	204	232	192	27.1871	25.3011	20.498	24.3287	10.601	10.4763	12.0657	11.0477
AFLA_052810	517.362	631.434	639.023	209.028	305.363	297.962	1.13932	1.45026e-11	2.97584e-10	EQ963483	1423627	1425409	1734	1,3-beta-glucanosyltransferase, putative	473	655	746	207	348	244	14.8322	18.1025	18.32	17.0849	5.99258	8.75441	8.54221	7.76307
AFLA_083250	169.537	292.099	232.138	106.029	96.5229	113.567	1.1392	5.58554e-07	5.72577e-06	EQ963472	2936772	2938131	1308	dimethylallyl tryptophan synthase, putative	155	303	271	105	110	93	6.44342	11.1015	8.82263	8.78918	4.02971	3.66844	4.31623	4.0048
AFLA_134260	9114.54	11707.1	11596.6	4674.34	5276.29	4791.81	1.13681	9.43659e-24	6.27456e-22	EQ963478	866144	867206	837	conserved hypothetical protein	8333	12144	13538	4629	6013	3924	541.338	695.316	688.756	641.803	277.622	313.373	284.599	291.865
AFLA_056670	3832.64	3781.86	4273.57	1620.72	2170.89	1619.25	1.13461	2.211e-19	1.06338e-17	EQ963477	558012	559917	1779	4-aminobutyrate transaminase GatA	3504	3923	4989	1605	2474	1326	107.098	105.679	119.419	110.732	45.2889	60.6625	45.2478	50.3997
AFLA_030450	3379.81	3303.7	3573.73	1217.81	2003.29	1450.73	1.13365	4.66464e-14	1.32615e-12	EQ963473	2078722	2081131	2100	trehalose synthase (Ccg-9), putative	3090	3427	4172	1206	2283	1188	80.0077	78.2061	84.5983	80.9374	28.8284	47.4224	34.3421	36.8643
AFLA_078210	269.072	293.063	268.972	79.7738	152.682	147.76	1.12881	5.89828e-07	5.99584e-06	EQ963472	1562917	1564021	1041	DUF1295 domain protein	246	304	314	79	174	121	12.8492	13.9949	12.8444	13.2295	3.80951	7.29113	7.05609	6.05224
AFLA_027110	1529.12	1659.08	1541.88	550.338	797.63	825.501	1.12256	9.55091e-15	2.95714e-13	EQ963473	1135431	1139351	3669	C2 domain protein	1398	1721	1800	545	909	676	20.7182	22.4791	20.8911	21.3628	7.45661	10.8072	11.1848	9.8162
AFLA_104700	477.986	533.104	481.409	273.655	179.006	234.462	1.1225	3.58444e-11	7.02343e-10	EQ963475	147251	148726	1344	monoxygenase, putative	437	553	562	271	204	192	17.6797	19.7184	17.8063	18.4015	10.1219	6.62106	8.67225	8.47174
AFLA_034980	588.458	646.859	631.313	341.311	257.102	258.885	1.12247	5.49969e-14	1.5455e-12	EQ963473	3290538	3291839	1175	hypothetical protein	538	671	737	338	293	212	24.8964	27.3672	26.7095	26.3244	14.4401	10.8774	10.9529	12.0901
AFLA_098650	301.886	386.573	319.511	144.401	168.476	150.202	1.12031	1.51365e-10	2.74079e-09	EQ963484	382350	385745	3396	RNA-directed RNA polymerase, putative	276	401	373	143	192	123	4.4191	5.65878	4.67711	4.91833	2.11378	2.46621	2.19871	2.25957
AFLA_014570	47676.1	56309.5	50941.9	17390.7	35989.9	18086.5	1.11622	0.00293398	0.0122556	EQ963474	459915	460581	504	conserved hypothetical protein	43588	58411	59470	17222	41015	14811	4702.5	5554.05	5024.63	5093.73	1715.32	3549.84	1783.95	2349.7
AFLA_087920	771.121	803.03	837.754	372.615	344.85	398.096	1.11566	1.69252e-19	8.20503e-18	EQ963472	4227278	4228642	1365	F-box domain protein	705	833	978	369	393	326	28.0834	29.2454	30.51	29.2796	13.5702	12.559	14.4982	13.5425
AFLA_124480	42.6578	56.8773	38.5469	26.2547	15.7946	21.9808	1.1151	0.00617939	0.0231678	EQ963481	331636	333595	861	hypothetical protein	39	59	45	26	18	18	2.46294	3.28394	2.22559	2.65749	1.51587	0.911939	1.26911	1.23231
AFLA_108160	43.7516	40.4889	50.5393	18.1763	25.4469	18.3173	1.11354	0.00518993	0.0199598	EQ963475	1049006	1050231	1104	extracellular polygalacturonase, putative	40	42	59	18	29	15	1.97008	1.82317	2.27572	2.02299	0.818457	1.14584	0.824806	0.929702
AFLA_073560	9334.39	8533.52	9391.75	4807.64	3849.51	3947.99	1.11274	2.09165e-25	1.53321e-23	EQ963472	341714	343630	1770	amino acid permease (Gap1), putative	8534	8852	10964	4761	4387	3233	262.163	239.67	263.774	255.203	135.026	108.116	110.882	118.008
AFLA_038870	121.411	112.791	136.199	50.4898	52.6488	69.6058	1.11043	1.32695e-05	0.000102712	EQ963476	215544	216421	756	integral membrane protein	111	117	159	50	60	57	7.98351	7.41669	8.95595	8.11872	3.32002	3.46199	4.57702	3.78634
AFLA_089870	8772.19	8545.09	8100.86	4033.12	3911.81	3838.09	1.10894	2.13869e-40	3.71765e-38	EQ963480	215590	217174	1530	cytochrome P450 alkane hydroxylase, putative	8020	8864	9457	3994	4458	3143	285.02	277.641	263.208	275.29	131.042	127.1	124.705	127.615
AFLA_019660	474.704	330.66	356.345	163.587	181.638	194.164	1.10631	1.06497e-09	1.72781e-08	EQ963474	1859788	1860806	951	deoxyribonuclease tatD, putative	434	343	416	162	207	159	24.8143	17.2846	18.6273	20.2421	8.5512	9.49481	10.1495	9.39852
AFLA_033950	1040.19	1027.65	1088.74	526.103	480.859	459.154	1.10564	4.16966e-22	2.49933e-20	EQ963473	3027908	3029419	1512	conserved hypothetical protein	951	1066	1271	521	548	376	34.1996	33.7871	35.7957	34.5941	17.2973	15.8098	15.0961	16.0677
AFLA_002820	345.637	341.264	378.617	151.469	176.374	167.298	1.10552	6.17459e-12	1.33688e-10	EQ963482	621523	622725	954	Protein phosphatase 2C, putative	316	354	442	150	201	137	18.0107	17.7828	19.7292	18.5076	7.89288	9.19061	8.7177	8.60039
AFLA_095370	112.66	132.071	85.6599	46.4506	63.1786	42.7404	1.10494	0.000123906	0.000765712	EQ963480	1688753	1689211	459	conserved hypothetical protein	103	137	100	46	72	35	12.2016	14.3039	9.27735	11.9276	5.03081	6.84252	4.62898	5.50077
AFLA_084170	41.564	61.6974	71.9543	30.2939	28.0794	23.2019	1.10326	0.00273607	0.0115439	EQ963472	3191475	3193357	1764	L-ascorbate oxidase, putative	38	64	84	30	32	19	1.17133	1.73871	2.02776	1.64593	0.853719	0.791312	0.65386	0.766297
AFLA_085120	503.143	489.723	462.563	191.861	231.655	255.221	1.10256	5.33883e-13	1.30186e-11	EQ963472	3463667	3465681	1488	amino acid permease	460	508	540	190	264	209	16.8092	16.3609	15.4535	16.2079	6.40978	7.73923	8.52654	7.55852
AFLA_124200	1104.73	778.93	931.98	459.457	414.171	438.395	1.10137	2.6949e-14	7.82615e-13	EQ963481	261565	263866	2250	conserved hypothetical protein	1010	808	1088	455	472	359	24.408	17.2098	20.5913	20.7363	10.1513	9.15074	9.68594	9.66265
AFLA_042960	465.954	589.981	557.646	228.214	276.406	247.894	1.09993	6.44117e-13	1.552e-11	EQ963476	1249165	1250636	1410	conserved hypothetical protein	426	612	651	226	315	203	16.4279	20.8007	19.6607	18.9631	8.04603	9.74514	8.7399	8.84369
AFLA_031460	1240.36	1307.21	1302.03	502.878	765.163	528.76	1.09652	5.04435e-13	1.23252e-11	EQ963473	2344728	2347395	2385	zinc metalloproteinase, putative	1134	1356	1520	498	872	433	25.8534	27.2469	27.1389	26.7464	10.4817	15.9487	11.0212	12.4839
AFLA_108050	3535.13	3663.28	3854.69	1411.69	2247.23	1537.43	1.08788	3.07215e-13	7.73954e-12	EQ963475	1021397	1023228	1650	conserved hypothetical protein	3232	3800	4500	1398	2561	1259	106.507	110.369	116.136	111.004	42.532	67.7052	46.3203	52.1858
AFLA_064810	515.175	530.212	512.246	245.38	250.959	235.683	1.08787	8.85394e-16	3.01778e-14	EQ963479	173859	174671	813	extracellular proline-serine rich protein	471	550	598	243	286	193	31.5009	32.4204	31.3218	31.7477	15.004	15.3452	14.4111	14.9201
AFLA_116270	6575.86	7388.26	7328.2	3577.71	3337.06	3117.61	1.08551	7.9736e-30	8.15318e-28	EQ963485	136575	137816	1242	paraoxonase, putative	6012	7664	8555	3543	3803	2553	263.202	295.719	293.315	284.079	143.2	133.568	124.784	133.85
AFLA_081990	71.0963	106.042	83.9467	39.382	36.8542	47.625	1.08498	0.00033132	0.00182347	EQ963472	2604552	2605727	420	conserved hypothetical protein	65	110	98	39	42	39	8.41505	12.5513	9.93604	10.3008	4.66131	4.36211	5.63696	4.88679
AFLA_098870	71.0963	71.3376	83.9467	25.2449	28.0794	54.952	1.08491	0.00188407	0.00840355	EQ963484	440695	441888	1131	conserved hypothetical protein	65	74	98	25	32	45	3.12495	3.13556	3.68978	3.31676	1.10961	1.2342	2.41535	1.58638
AFLA_108260	1974.29	2089.04	2072.97	1037.06	898.54	962.27	1.08313	1.7915e-26	1.41552e-24	EQ963475	1069599	1071058	1350	ammonium transporter, putative	1805	2167	2420	1027	1024	788	72.7003	76.9256	76.334	75.32	38.1882	33.0874	35.4342	35.5699
AFLA_050990	397.045	368.256	418.02	151.469	176.374	233.241	1.08302	1.33171e-09	2.13777e-08	EQ963483	876645	878234	1524	conserved hypothetical protein	363	382	488	150	201	191	12.9513	12.0122	13.6355	12.8664	4.94082	5.75318	7.60813	6.10071
AFLA_038620	2399.77	3385.64	2887.59	1286.48	1481.19	1328.62	1.08204	8.05418e-17	3.14113e-15	EQ963476	156808	158806	966	branched-chain amino acid aminotransferase, putative	2194	3512	3371	1274	1688	1088	123.496	174.23	148.6	148.775	66.2041	76.224	68.3725	70.2669
AFLA_070430	545.801	511.896	608.185	294.86	247.45	245.452	1.08062	1.68194e-13	4.41075e-12	EQ963479	1682328	1683877	1416	guanine nucleotide exchange factor, putative	499	531	710	292	282	201	19.1615	17.9712	21.3517	19.4948	10.3517	8.68725	8.61713	9.2187
AFLA_094760	107.191	104.114	104.505	52.5094	48.2614	48.8462	1.07754	3.13746e-05	0.000223516	EQ963480	1542375	1543028	654	conserved hypothetical protein	98	108	122	52	55	40	8.14781	7.91393	7.94362	8.00179	3.99133	3.66844	3.71289	3.79089
AFLA_020940	312.824	258.358	265.546	112.087	149.172	134.327	1.0773	9.07435e-09	1.30208e-07	EQ963474	2221580	2222988	1245	conserved hypothetical protein	286	268	310	111	170	110	12.4908	10.316	10.603	11.1366	4.47555	5.95629	5.36356	5.26513
AFLA_029310	5703.01	5830.4	6663.48	2914.27	2992.21	2717.07	1.07715	3.28983e-28	2.98736e-26	EQ963473	1745130	1746774	1229	alcohol dehydrogenase, zinc-containing, putative	5214	6048	7779	2886	3410	2225	230.681	235.834	269.531	245.348	117.879	121.032	109.903	116.271
AFLA_118060	1672.4	2709.87	1650.67	1022.92	898.54	939.068	1.07672	1.65265e-10	2.97038e-09	EQ963485	618795	619957	1053	dihydroflavonal-4-reductase, putative	1529	2811	1927	1013	1024	769	78.9535	127.932	77.9273	94.9376	48.2918	42.4197	44.3331	45.0149
AFLA_132430	716.432	568.773	567.925	249.419	304.486	324.827	1.0766	5.38998e-12	1.17326e-10	EQ963478	364591	365721	1131	polyglutamate biosynthesis protein, putative	655	590	663	247	347	266	31.4899	24.9997	24.9625	27.1507	10.9629	13.3833	14.2774	12.8745
AFLA_051030	37.1888	39.5249	42.8299	21.2057	22.8145	12.2115	1.07251	0.0117259	0.0394802	EQ963483	890620	891411	792	conserved hypothetical protein	34	41	50	21	26	10	2.33424	2.48087	2.68832	2.50115	1.33103	1.43201	0.766487	1.17651
AFLA_107410	285.479	332.588	279.251	160.557	118.46	148.981	1.07206	6.00299e-09	8.80053e-08	EQ963475	857001	858891	1827	glucose-methanol-choline (gmc) oxidoreductase, putative	261	345	326	159	135	122	7.76774	9.04954	7.59828	8.13852	4.36869	3.22323	4.05369	3.88187
AFLA_003050	1565.21	1608.95	1374.84	675.553	603.707	893.885	1.06851	1.62067e-13	4.26846e-12	EQ963482	689412	690459	954	RTA1 domain protein, putative	1431	1669	1605	669	688	732	81.5612	83.8405	71.6413	79.0143	35.2022	31.4584	46.5792	37.7466
AFLA_051360	8756.87	8603.9	7580.9	2365.95	5392.12	4154.37	1.06602	0.00104955	0.00506379	EQ963483	994025	997698	3087	conserved hypothetical protein	8006	8925	8850	2343	6145	3402	141.017	138.554	122.08	133.883	38.1003	86.8324	66.9002	63.9443
AFLA_116420	1622.09	1753.56	1682.36	862.365	791.487	765.664	1.06345	1.06795e-24	7.59929e-23	EQ963485	174804	175620	747	hypothetical protein	1483	1819	1964	854	902	627	107.948	116.697	111.959	112.201	57.3891	52.6723	50.9538	53.6718
AFLA_001820	890.344	1030.54	902.855	559.427	365.909	428.625	1.06139	9.34562e-12	1.97426e-10	EQ963482	347736	348142	279	hypothetical protein	814	1069	1054	554	417	351	158.64	183.62	160.869	167.71	99.6777	65.1971	76.3717	80.4155
AFLA_010740	2298.05	2229.78	2082.39	1004.75	985.411	1180.86	1.06119	1.57505e-22	9.72856e-21	EQ963486	884016	885815	1494	lysosomal protective protein precursor, putative	2101	2313	2431	995	1123	967	76.4659	74.1944	69.2901	73.3168	33.4322	32.7888	39.2921	35.171
AFLA_110240	1159.42	1315.89	1445.94	629.103	655.478	603.25	1.05455	1.25907e-18	5.80318e-17	EQ963475	1623941	1625140	1200	conserved hypothetical protein	1060	1365	1688	623	747	494	48.0305	54.5127	59.9001	54.1478	26.0615	27.1541	24.9905	26.0687
AFLA_133100	918.783	1108.63	994.511	427.143	507.184	522.654	1.05364	5.87248e-16	2.05926e-14	EQ963478	556848	557994	924	aldehyde reductase, putative	840	1150	1161	423	578	428	49.431	59.6447	53.5053	54.1937	22.9806	27.2868	28.1191	26.1288
AFLA_132730	70.0025	100.258	44.5431	38.3722	34.2217	30.5289	1.05274	0.00386151	0.0154715	EQ963478	445207	450219	4248	conserved hypothetical protein	64	104	52	38	39	25	0.819196	1.17326	0.521261	0.837906	0.449047	0.400476	0.357261	0.402261
AFLA_042920	95.1596	51.0932	84.8033	30.2939	47.3839	32.9712	1.05243	0.0024544	0.0105382	EQ963476	1243091	1243819	729	conserved hypothetical protein	87	53	99	30	54	27	6.4891	3.48413	5.78288	5.25204	2.06579	3.23119	2.24836	2.51511
AFLA_078130	159.693	131.107	192.735	58.5681	81.6057	94.0289	1.0519	2.81518e-05	0.000202334	EQ963472	1550274	1551726	1311	mannan endo-1,6-alpha-mannosidase DCW1 precursor, putative	146	136	225	58	93	77	6.0554	4.97144	7.3083	6.11171	2.22084	3.0944	3.56548	2.96024
AFLA_095380	121.411	95.4382	86.5165	49.48	45.629	51.2885	1.0503	0.000144562	0.000876011	EQ963480	1690179	1691125	864	siderophore iron transporter, putative	111	99	101	49	52	42	6.98557	5.4912	4.97788	5.81822	2.84692	2.62534	2.95097	2.80774
AFLA_136720	1045.66	956.31	882.297	427.143	511.571	453.048	1.0488	1.81893e-16	6.74777e-15	EQ963478	1570698	1573619	2722	conserved hypothetical protein	956	992	1030	423	583	371	19.0969	17.465	16.1133	17.5584	7.8009	9.3428	8.274	8.47257
AFLA_070370	136.724	145.567	121.637	37.3624	71.9534	86.702	1.04836	0.000275217	0.00155182	EQ963479	1668701	1669765	816	geranylgeranyl pyrophosphate synthase, putative	125	151	142	37	82	71	8.32937	8.86814	7.41028	8.2026	2.27617	4.38349	5.28199	3.98055
AFLA_008410	590.646	497.435	431.726	178.734	307.996	246.673	1.04758	8.36924e-08	1.00829e-06	EQ963486	248574	250421	1620	MFS multidrug transporter, putative	540	516	504	177	351	202	18.1247	15.2644	13.2481	15.5457	5.48467	9.45124	7.56948	7.5018
AFLA_027990	78.7528	45.309	61.6751	27.2645	35.0992	26.8654	1.04741	0.00352862	0.0143168	EQ963473	1400610	1401488	744	conserved hypothetical protein	72	47	72	27	40	22	5.26201	3.02741	4.12094	4.13679	1.82173	2.34522	1.79506	1.98734
AFLA_094910	53.5957	51.0932	44.5431	33.3232	14.9172	24.4231	1.04504	0.00891359	0.0314105	EQ963480	1594828	1596522	1374	hypothetical protein	49	53	52	33	17	20	1.93911	1.84857	1.61158	1.79975	1.20565	0.539708	0.883635	0.876329
AFLA_004190	219.852	352.832	462.563	194.891	148.294	159.971	1.04429	1.11765e-05	8.76263e-05	EQ963482	1031433	1031672	240	conserved hypothetical protein	201	366	540	193	169	131	45.5384	73.0829	95.8118	71.4777	40.3681	30.7165	33.1352	34.7399
AFLA_118240	220.945	187.02	161.897	63.6171	109.685	102.577	1.04383	1.68818e-05	0.00012743	EQ963485	665948	666890	885	alpha methylacyl-CoA racemase, putative	202	194	189	63	125	84	12.4108	10.5052	9.094	10.67	3.57347	6.16117	5.7619	5.16551
AFLA_107160	39.3764	52.0572	31.6942	25.2449	18.4271	15.875	1.04112	0.014837	0.0478196	EQ963475	787650	788839	1047	conserved hypothetical protein	36	54	37	25	21	13	1.8696	2.47168	1.50484	1.94871	1.19863	0.874922	0.753748	0.942434
AFLA_132480	512.987	371.148	325.508	172.675	225.512	188.058	1.04002	1.0763e-07	1.27397e-06	EQ963478	376077	377199	1047	conserved hypothetical protein	469	385	380	171	257	154	24.3567	17.6222	15.4552	19.1447	8.19864	10.7074	8.92902	9.27834
AFLA_010690	241.727	163.884	240.704	138.342	81.6057	95.2501	1.03699	2.15669e-05	0.000158853	EQ963486	875767	877656	1491	vitamin H transporter, putative	221	170	281	137	93	78	8.05948	5.46408	8.02537	7.18298	4.61249	2.72083	3.17575	3.50302
AFLA_007610	109.379	116.647	87.3731	64.6269	42.9965	45.1827	1.03405	0.000257458	0.00146322	EQ963486	66235	68178	1944	conserved hypothetical protein	100	121	102	64	49	37	2.79702	2.98287	2.23429	2.6714	1.65263	1.0995	1.15541	1.30251
AFLA_017410	6098.97	6985.3	5549.9	2254.87	3996.05	2855.06	1.03259	4.10802e-10	6.99058e-09	EQ963474	1225760	1226524	651	blue light-inducible protein Bli-3	5576	7246	6479	2233	4554	2338	465.73	533.413	423.802	474.315	172.187	305.147	218.018	231.784
AFLA_080800	99.5348	95.4382	78.8071	27.2645	71.0759	34.1923	1.03036	0.00338171	0.0138083	EQ963472	2309663	2310402	699	F-box domain protein	91	99	92	27	81	28	7.07875	6.78741	5.60463	6.49026	1.93901	5.0548	2.4317	3.14184
AFLA_120180	3303.24	3452.16	3925.79	2039.79	1563.67	1638.79	1.0271	3.71261e-17	1.49586e-15	EQ963485	1175445	1177224	1542	pheromone processing carboxypeptidase (Sxa2), putative	3020	3581	4583	2020	1782	1342	106.492	111.292	126.562	114.782	65.7596	50.4104	52.8321	56.334
AFLA_014010	397.045	491.651	540.514	276.684	164.966	262.548	1.02702	2.21911e-07	2.47499e-06	EQ963474	315772	316883	1035	integral membrane protein	363	510	631	274	188	215	19.0704	23.6143	25.9612	22.882	13.2893	7.92344	12.6104	11.2744
AFLA_138170	167.35	170.632	257.836	98.9599	100.033	94.0289	1.02618	7.505e-06	6.14955e-05	EQ963478	1948401	1949618	1218	exopolygalacturonase precursor, putative	153	177	301	98	114	77	6.83025	6.96421	10.5234	8.10595	4.03898	4.08276	3.83772	3.98649
AFLA_005370	33.9075	39.5249	43.6865	16.1567	21.937	19.5385	1.02334	0.014045	0.0457563	EQ963482	1423861	1424685	690	conserved hypothetical protein	31	41	51	16	25	16	2.4429	2.84761	3.14744	2.81265	1.16403	1.58047	1.40767	1.38406
AFLA_015580	18733.3	20120.1	21884.4	9507.22	11442.3	8932.75	1.02313	3.08778e-20	1.57205e-18	EQ963474	746114	746914	801	sorbitol/xylulose reductase Sou1-like, putative	17127	20871	25548	9415	13040	7315	1162.63	1248.7	1358.19	1256.51	590.038	710.136	554.385	618.186
AFLA_055970	3688.26	3859.94	4200.76	1716.65	2140.18	1929.42	1.02164	5.54577e-21	3.02605e-19	EQ963477	379304	380831	1452	fad NAD binding oxidoreductase, putative	3372	4004	4904	1700	2439	1580	126.274	132.152	143.82	134.082	58.7726	73.2726	66.0572	66.0341
AFLA_004350	970.191	897.504	935.406	495.81	541.405	339.481	1.02126	9.45982e-11	1.75736e-09	EQ963482	1084102	1085556	1455	phosphatidylserine decarboxylase family protein	887	931	1092	491	617	278	33.1477	30.6643	31.9592	31.9237	16.9399	18.4977	11.5988	15.6788
AFLA_074070	2704.94	2310.76	3059.77	1479.35	1371.5	1127.13	1.0207	1.50628e-14	4.52552e-13	EQ963472	496318	498266	1824	siderochrome-iron transporter, putative	2473	2397	3572	1465	1563	923	73.7211	62.978	83.3918	73.3636	40.3186	37.3793	30.719	36.1389
AFLA_008630	1670.22	1536.65	1157.27	534.182	942.414	680.183	1.01484	4.00714e-08	5.13443e-07	EQ963486	304610	304918	264	hypothetical protein	1527	1594	1351	529	1074	557	314.505	289.355	217.915	273.925	100.588	177.459	128.08	135.375
AFLA_013700	1619.9	1479.77	1388.55	657.377	843.259	720.481	1.01293	3.4945e-16	1.25431e-14	EQ963474	239016	240894	1761	MFS transporter, putative	1481	1535	1621	651	961	590	45.7286	41.7729	39.1977	42.2331	18.5573	23.8046	20.3387	20.9002
AFLA_073910	66.7211	65.5535	55.6789	17.1665	39.4866	36.6346	1.00859	0.0062893	0.0234677	EQ963472	438012	440370	1899	salicylate hydroxylase, putative	61	68	65	17	45	30	1.74662	1.71605	1.45755	1.64007	0.449383	1.03368	0.959016	0.814025
AFLA_123420	160.787	174.488	148.192	83.813	105.298	48.8462	1.00842	0.000132392	0.000810333	EQ963481	91760	94968	1749	hypothetical protein	147	181	173	83	120	40	4.57004	4.95946	4.21204	4.58052	2.38221	2.99287	1.38835	2.25448
AFLA_073790	1542.24	1414.22	1419.38	578.613	813.424	786.424	1.00604	1.24539e-13	3.34523e-12	EQ963472	411598	412726	1071	alcohol dehydrogenase, zinc-containing	1410	1467	1657	573	927	644	71.585	65.6427	65.8824	67.7034	26.857	37.7561	36.5028	33.7053
AFLA_112540	1535.68	1631.13	1452.79	889.63	570.362	845.039	1.00491	3.75204e-11	7.32822e-10	EQ963475	2215850	2216924	957	conserved hypothetical protein	1404	1692	1696	881	650	692	79.7715	84.7294	75.4658	79.9889	46.2122	29.6277	43.8959	39.9119
AFLA_010470	275.635	210.157	247.557	187.822	55.2813	123.337	1.00472	0.00112622	0.00539733	EQ963486	797203	797910	708	O-methyltransferase, putative	252	218	289	186	63	101	19.3535	14.756	17.3821	17.1639	13.1878	3.88154	8.66	8.57644
AFLA_070390	39.3764	47.2371	64.2449	36.3526	22.8145	15.875	1.00361	0.0148195	0.047793	EQ963479	1672615	1673333	666	conserved hypothetical protein	36	49	75	36	26	13	2.93914	3.52588	4.79539	3.75347	2.71344	1.70293	1.18495	1.86711
AFLA_082750	59.0646	75.1937	55.6789	27.2645	33.3443	34.1923	1.0035	0.00279892	0.0117795	EQ963472	2807879	2809571	1497	hypothetical protein	54	78	65	27	38	28	1.96139	2.497	1.84896	2.10245	0.905387	1.10728	1.13544	1.04937
AFLA_110180	1169.26	1533.76	1326.87	687.671	594.054	732.693	1.00269	5.78511e-14	1.61824e-12	EQ963475	1605500	1606150	651	conserved hypothetical protein	1069	1591	1549	681	677	600	89.2872	117.121	101.323	102.577	52.512	45.3633	55.95	51.2751
AFLA_061730	88.5969	96.4022	84.8033	61.5975	22.8145	51.2885	1.00257	0.00337782	0.0137987	EQ963477	1858471	1858959	318	conserved hypothetical protein	81	100	99	61	26	42	13.85	15.0702	13.257	14.0591	9.62931	3.5665	8.01774	7.07118
AFLA_118530	444.078	468.515	424.016	222.155	240.43	202.712	1.00243	1.08579e-11	2.27009e-10	EQ963485	743099	744803	1395	conserved hypothetical protein	406	486	495	220	274	166	15.825	16.6958	15.1101	15.877	7.91664	8.56787	7.22376	7.90276
AFLA_024790	1360.67	1536.65	1549.59	644.249	791.487	786.424	1.00155	9.59374e-17	3.67974e-15	EQ963473	480625	482233	1545	conserved hypothetical protein	1244	1594	1809	638	902	644	43.7809	49.4431	49.8593	47.6944	20.7293	25.4668	25.3039	23.8333
AFLA_023260	2975.11	3691.24	3386.99	1406.64	2043.65	1570.4	1.00101	6.10241e-13	1.47825e-11	EQ963473	88440	90522	1809	pathway-specific regulatory protein	2720	3829	3954	1393	2329	1286	81.7566	101.436	93.0753	92.0894	38.6549	56.16	43.1551	45.99
