# Supplementary material for: A methanolic extract of Zanthoxylum bungeanum modulates secondary metabolism regulator genes in Aspergillus flavus and shuts down aflatoxin production
Source: Sci Rep. 2022 Apr 9;12:5995. doi: 10.1038/s41598-022-09913-3 (PMC8994782; doi:10.1038/s41598-022-09913-3)
Supplement: Supplementary file 4 — Supplementary Information 4. [file 41598_2022_9913_MOESM4_ESM.xlsx]

## Sheet: Table S7
Supplementary Table S7: Gene expression of secondary metabolite pathways in A. flavus after treatment with M20 extract fraction as determined by RNA-seq
Cluster #	gene_id	Test-FPKM	Control-FPKM	FPKM ratio (T/C)	log2FoldChange	pvalue	padj	Expression change	Gene_description
1	AFLA_002900	7.80674	7.07938	1.10274	0.139072	0.366163	0.542348	insignificant	polyketide synthase, putative
2	AFLA_004300	0.0238246	0	n.a.	1.76814	0.661514	1	silent	prenyltransferase, putative
3	AFLA_004450	1.39879	1.90225	0.735335	-0.446894	0.0345115	0.0947512	insignificant	nonribosomal peptide synthase, putative
4	AFLA_005440	0.250865	0.747679	0.335524	-1.57328	6.52768e-06	5.40332e-05	silent	nonribosomal peptide synthase, putative
5	AFLA_006170	1.14666	2.98827	0.383721	-1.38805	2.81755e-08	3.70237e-07	significantly down	polyketide synthetase PksP
6	AFLA_008770	0.00708773	0.00343577	2.06293	1.07925	0.528939	1	silent	nonribosomal peptide synthase, putative
7	AFLA_009120	1.16306	0.786633	1.47853	0.558747	0.144925	0.284068	test-only	NRPS-like enzyme, putative
9	AFLA_010620	65.7629	21.1941	3.10288	1.63406	1.26401e-37	1.85308e-35	significantly up	nonribosomal siderophore peptide synthase Sid2
10	AFLA_016140	55.0558	23.662	2.32676	1.22447	6.39344e-14	1.78021e-12	significantly up	conidial pigment biosynthesis scytalone dehydratase Arp1
11	AFLA_023020	0.671191	40.6051	0.0165297	-5.92139	1.51811e-30	1.62038e-28	significantly down	NRPS-like enzyme, putative
12	AFLA_028720	0.368791	0.201565	1.82964	0.872576	0.146836	0.286467	silent	NRPS-like enzyme, putative
13	AFLA_038600	4.09998	2.77502	1.47746	0.562904	0.0015577	0.00712826	moderate up	nonribosomal peptide synthase, putative
14	AFLA_041050	0.0289385	0.0785799	0.368269	-1.4058	0.552609	1	silent	enterobactin esterase IroE-like, putative
15	AFLA_045490	0.0385656	0.0333495	1.15641	0.136458	0.956086	1	silent	dimethylallyl tryptophan synthase, putative
16	AFLA_047190	788.389	396.402	1.98886	0.991866	1.03176e-28	9.73209e-27	moderate up	L-ornithine N5-oxygenase SidA
16	AFLA_047200	55.4645	52.0604	1.06539	0.0917468	0.319468	0.495512	moderate up	palmitoyltransferase SidR
17	AFLA_053770	4.0463	2.49909	1.61911	0.70256	0.0498111	0.127012	insignificant	PKS-like enzyme, putative
17	AFLA_053780	2.02855	1.004	2.02047	1.02512	0.0157572	0.0501942	insignificant	PKS-like enzyme, putative
17	AFLA_053870	2.70751	3.00848	0.899961	-0.15222	0.245149	0.416569	insignificant	polyketide synthase, putative
18	AFLA_054270	0.0942881	0.0834494	1.12988	0.168453	0.850201	0.916076	silent	NRPS-like enzyme, putative
19	AFLA_060680	43.9357	88.1434	0.498457	-1.00344	2.17128e-17	8.92574e-16	significantly down	dimethylallyl tryptophan synthase, putative
20	AFLA_062820	104.958	61.1497	1.71641	0.779614	8.28422e-08	9.99033e-07	moderate up	polyketide synthase, putative
20	AFLA_062860	231.408	217.329	1.06478	0.0906219	0.555491	0.714587	moderate up	polyketide synthase, putative
21	AFLA_064560	0.0194074	0.0266087	0.729364	-0.466814	0.76059	0.86196	silent	nonribosomal peptide synthase GliP-like, putative
22	AFLA_066720	0.0724065	0.353213	0.204994	-2.30624	6.18941e-11	1.17493e-09	silent	nonribosomal peptide synthase, putative
23	AFLA_066840	4.3521	4.52449	0.961898	-0.0581172	0.620323	0.763282	silent	hybrid PKS/NRPS enzyme, putative
23	AFLA_066980	0.420313	0.566091	0.742483	-0.430369	0.14631	0.285854	silent	polyketide synthase, putative
24	AFLA_069330	35.3	55.6246	0.634611	-0.656209	9.92432e-05	0.000627646	moderate down	nonribosomal peptide synthase Pes1
25	AFLA_070860	1.06524	0.870674	1.22346	0.286758	0.119149	0.245481	silent	ACV synthetase PcbAB
25	AFLA_070920	0.155319	0.165652	0.937623	-0.0898197	0.899987	0.943811	silent	NRPS-like enzyme, putative
26	AFLA_079360	1.09962	0.740933	1.48411	0.550858	0.471872	0.644632	test-only	PKS-like enzyme, putative
26	AFLA_079380	6.96326	3.51487	1.98109	0.987158	1.32275e-07	1.5506e-06	test-only	NRPS-like enzyme, putative
26	AFLA_079400	20.6732	27.9904	0.738583	-0.437207	3.73496e-06	3.24853e-05	test-only	NRPS-like enzyme, putative
27	AFLA_082150	0.0563372	0.487977	0.11545	-3.1004	2.79063e-06	2.50047e-05	silent	polyketide synthase, putative
28	AFLA_082480	0.203927	0.0169901	12.0027	3.72842	0.0299066	0.0844127	silent	NRPS-like enzyme, putative
29	AFLA_084080	3.88265	2.5051	1.5499	0.629112	0.0807585	0.183917	insignificant	dimethylallyl tryptophan synthase, putative
31	AFLA_095040	0.0519458	0.0416749	1.24645	0.329909	0.874878	1	silent	NRPS-like enzyme, putative
31	AFLA_095050	0.0215143	0	n.a.	1.76814	0.661514	1	silent	dimethylaniline monooxygenase, putative
32	AFLA_096390	0	0.0604037	0	-2.75312	0.433672	1	silent	prenyl transferase AtmC
33	AFLA_096700	0.0324683	0.257631	0.126026	-2.86058	0.164843	1	silent	NRPS-like enzyme, putative
33	AFLA_096710	0.122109	0.334071	0.365517	-1.46218	0.255409	0.428016	silent	NRPS-like enzyme, putative
33	AFLA_096770	0	0.046111	0	-3.8736	0.105085	1	silent	polyketide synthase, putative
35	AFLA_101700	14.2294	15.4577	0.920536	-0.11988	0.313896	0.489364	insignificant	NRPS-like enzyme, putative
36	AFLA_104210	5.16116	5.46935	0.943651	-0.0763067	0.76456	0.864079	insignificant	PKS-like enzyme, putative
36	AFLA_104240	22.0358	21.6341	1.01856	0.0238471	0.875207	0.930442	insignificant	PKS-like enzyme, putative
36	AFLA_104250	55.0061	53.7249	1.02385	0.0333763	0.800626	0.885316	insignificant	PKS-like enzyme, putative
37	AFLA_105190	1.51783	2.05578	0.738323	-0.441221	0.076155	0.175702	insignificant	NRPS-like enzyme, putative
38	AFLA_105450	0.00918124	0.0135736	0.676406	-0.595102	0.724778	1	silent	polyketide synthase, putative
39	AFLA_108550	0.943191	1.02033	0.924397	-0.114776	0.637303	0.775972	insignificant	polyketide synthase, putative
40	AFLA_112840	0.804386	1.19016	0.675863	-0.573602	0.0126114	0.0418592	moderate down	polyketide synthase, putative
41	AFLA_114820	8.50025	10.0325	0.847275	-0.240761	0.0753828	0.174403	insignificant	polyketide synthase, putative
42	AFLA_116220	0.0761523	0.105034	0.725027	-0.499203	0.488999	0.659807	silent	polyketide synthase, putative
43	AFLA_116500	4.80002	12.2174	0.392885	-1.3394	1.23766e-09	1.99733e-08	significantly down	PKS-like enzyme, putative
43	AFLA_116600	0.507332	2.23868	0.226621	-2.12913	4.13705e-07	4.37736e-06	significantly down	dimethylallyl tryptophan synthase, putative
44	AFLA_116890	1.23314	1.79436	0.687232	-0.545774	0.00335447	0.0137126	moderate down	polyketide synthase, putative
45	AFLA_118440	6.87134	3.02299	2.27303	1.18001	6.01621e-09	8.80929e-08	significantly up	NRPS-like enzyme, putative
46	AFLA_118940	0.0777047	0.0449797	1.72755	0.766376	0.323721	0.500323	silent	polyketide synthase, putative
46	AFLA_118960	1.02546	1.55779	0.658281	-0.604838	0.00326215	0.0133875	silent	polyketide synthase, putative
47	AFLA_119110	1.15535	1.64373	0.702879	-0.509127	0.0826769	0.186783	insignificant	NRPS-like enzyme, putative
50	AFLA_126710	0.0392033	0.213104	0.183964	-2.46578	0.000214689	0.00124111	silent	polyketide synthase, putative
51	AFLA_127090	1.81812	1.1617	1.56506	0.645207	8.92341e-05	0.000570573	moderate up	polyketide synthase, putative
52	AFLA_128060	1.46775	2.04025	0.719397	-0.472876	0.0123083	0.041021	moderate down	polyketide synthase, putative
54	AFLA_139410	9.80946	20.0362	0.489588	-1.03051	0.0842156	0.18945	insignificant	aflC / pksA / pksL1 / polyketide synthase
55	AFLA_139480	10.2148	15.7533	0.64842	-0.627241	0.00045169	0.00240223	moderate down	dimethylallyl tryptophan synthase, putative
55	AFLA_139490	3.5097	5.73765	0.611696	-0.71092	2.43732e-07	2.68149e-06	moderate down	hybrid PKS/NRPS enzyme, putative
56	AFLA_096050	114.616	261.702	0.437963	-1.1909	1.29751e-17	5.50109e-16	insignificant	protein RDR1, putative
