# Supplementary material for: A methanolic extract of Zanthoxylum bungeanum modulates secondary metabolism regulator genes in Aspergillus flavus and shuts down aflatoxin production
Source: Sci Rep. 2022 Apr 9;12:5995. doi: 10.1038/s41598-022-09913-3 (PMC8994782; doi:10.1038/s41598-022-09913-3)
Supplement: Supplementary file 5 — Supplementary Information 5. [file 41598_2022_9913_MOESM5_ESM.xlsx]

## Sheet: Table S8
Table S8. RNA-seq data of genes involved in aflatoxin biosynthesis pathway
gene_id	Test-fpkm	Control-fpkm	log2FoldChange	pvalue	padj	gene_description
AFLA_139380	10.2901	13.0304	-0.341612134745991	0.0808257185044901	0.183968553393268	aflA / fas-2 / hexA / fatty acid synthase alpha subunit
AFLA_139370	10.4537	14.4196	-0.465133435732338	0.0153296226067201	0.0490612435240849	aflB / fas-1 / fatty acid synthase beta subunit
AFLA_139410	9.80946	20.0362	-1.03051055861206	0.0842156128274526	0.189450097408845	aflC / pksA / pksL1 / polyketide synthase
AFLA_139400	22.0979	107.029	-2.27614957088911	0.00190870177603164	0.00848870000393019	aflCa / hypC / hypothetical protein
AFLA_139390	30.637	53.1962	-0.796412587203955	0.165155041928684	0.312196139535223	aflD / nor-1 / reductase
AFLA_139260	5.07102	20.1267	-1.98916261680915	0.0310116764762622	0.086987109120138	aflG/ avnA/ ord-1/ cytochrome P450 monooxygenase
AFLA_139330	15.8262	45.2064	-1.51458751531714	0.0641544571781179	0.154580482166998	aflH/ adhA/ short chain alcohol dehydrogenase
AFLA_139190	2.98848	13.0757	-2.12990318180924	0.0241678281967148	0.0714292284424643	aflK/ vbs/ VERB synthase
AFLA_139180	2.09615	10.8682	-2.37526342822612	0.0165088011040429	0.0521357622200867	aflV/ cypX/ cytochrome P450 monooxygenase
AFLA_139170	0.742884	6.11367	-3.04076912259427	0.00227605292257857	0.00992297096450594	aflW/ moxY/ monooxygenase
AFLA_139320	12.1193	43.8024	-1.85404288080147	0.0308611828264092	0.0866049060497571	aflJ/ estA/ esterase
AFLA_139250	0.22727	1.36763	-2.61449291290738	0.00084669162644274	0.00420340420667289	aflL/ verB/ desaturase/ P450 monooxygenase
AFLA_139280	0.264354	1.03774	-1.99063689149736	0.00502389275168424	0.01941890946712	aflN/ verA/ monooxygenase
AFLA_139300	1.79025	6.58121	-1.88059417799011	0.0285463574783621	0.0816530507279524	aflM/ ver-1/ dehydrogenase/ ketoreductase
AFLA_139150	0.455179	3.79412	-3.06022242128427	0.0028180108616796	0.0118403163552891	aflY/ hypA/ hypP/ hypothetical protein
AFLA_139210	1.71112	10.174	-2.5717595383655	0.0115919988211686	0.0390785050953084	aflP/ omtA/ omt-1/ O-methyltransferase A
AFLA_139200	0.413414	2.93774	-2.83266419189081	0.0035231061796364	0.0143040226872925	aflQ/ ordA/ ord-1/ oxidoreductase/ cytochrome P450 monooxigenase
AFLA_139310	4.00351	19.1271	-2.25657021038374	0.0124805139324333	0.0414812601829686	aflE/ norA/ aad/ adh-2/ NOR reductase/ dehydrogenase
AFLA_139290	0.0887998	0	1.84878483718018	0.638043004868839	1	aflMa/ hypE/ hypothetical protein
AFLA_139430	23.6797	26.2929	-0.149739902227372	0.332381776176316	0.509754809595998	aflU / cypA / P450 monooxygenase
AFLA_139440	15.2192	17.8595	-0.228838518313335	0.351327382926651	0.527967345368839	aflF / norB / dehydrogenase
AFLA_139140	0.146687	0.635895	-2.15363420669881	0.0482742885139975	0.123819886728145	aflYa/ nadA/ NADH oxidase
AFLA_139360	74.2961	72.5098	0.0347733596818874	0.752766308549308	0.856283111379638	aflR / apa-2 / afl-2 / transcription activator
AFLA_139340	173.763	215.407	-0.310088156107942	0.011593803697737	0.0390785050953084	aflS/ pathway regulator
AFLA_139420	123.703	136.912	-0.146287227669837	0.104661348889669	0.222760065294647	aflT / aflT / transmembrane protein
AFLA_139270	164.675	437.383	-1.409397338364	8.27207453610855e-17	3.20556060367417e-15	aflNa/ hypD/ hypothetical protein
