# Supplementary material for: A methanolic extract of Zanthoxylum bungeanum modulates secondary metabolism regulator genes in Aspergillus flavus and shuts down aflatoxin production
Source: Sci Rep. 2022 Apr 9;12:5995. doi: 10.1038/s41598-022-09913-3 (PMC8994782; doi:10.1038/s41598-022-09913-3)
Supplement: Supplementary file 6 — Supplementary Information 6. [file 41598_2022_9913_MOESM6_ESM.xlsx]

## Sheet: Table S9
Supplementary table S9: RNA-seq data of known global aflatoxin biosynthesis regulator genes
Category of regulation	gene_id	gene-name	FPKM-test	FPKM-control	FPKM ratio (T/C)	log2FoldChange	padj	gene_description
Light	AFLA_066460	veA	119.592	207.889	0.575265	-0.797702	1.00943e-17	developmental regulator AflYf / VeA
	AFLA_033290	laeA	49.7096	69.0853	0.718675	-0.476589	8.90096e-05	regulator of secondary metabolism LaeA
	AFLA_081490	velB	22.6837	25.6337	0.885809	-0.174933	0.294002	nucleoside diphosphatase Gda1
	AFLA_103610	lreA	74.2754	70.0643	1.0599	0.0839287	0.517278	GATA transcription factor LreA
Carbon catabolite repression	AFLA_134680	creA	250.193	284.159	0.880351	-0.18385	0.106329	C2H2 transcription factor (Crea), putative
	AFLA_051480	creB	35.8417	29.2721	1.2237	0.29125	0.0160429	ubiquitin C-terminal hydrolase CreB
	AFLA_036580	creC	45.9042	40.8042	1.12414	0.168823	0.241611	catabolite repressor protein (CreC), putative
	AFLA_108790	aldA	653.207	975.903	0.669373	-0.579118	5.98106e-06	aldehyde dehydrogenase AldA, putative
Nitrogen metabolism	AFLA_049870	areA	119.183	111.291	1.07134	0.0994231	0.491509	GATA transcriptional activator AreA
	AFLA_107610	nmrA-like	26.9098	108.031	0.249431	-2.00329	2.43121e-25	NmrA-like family protein
	AFLA_005620	nmrA	30.7224	42.7972	0.718344	-0.477254	0.00164673	nitrogen metabolite repression regulator NmrA
	AFLA_120170	nmrA-like	206.095	170.796	1.20685	0.271243	0.041423	NmrA-like family protein
	AFLA_087620	nmrA-like	92.1855	78.3936	1.17601	0.233895	0.0752646	NmrA family transcriptional regulator, putative
	AFLA_050980	nmrA-like	19.3049	23.7065	0.815564	-0.29413	0.102391	NmrA-like family protein
	AFLA_101710	nmrA-like	30.6612	36.7327	0.83627	-0.25796	0.156726	NmrA-like family protein
	AFLA_125310	nmrA-like	5.46014	4.36235	1.25341	0.325862	0.367632	NmrA-like family protein
	AFLA_116560	nmrA-like	4.37609	5.24784	0.836433	-0.257679	0.460261	NmrA-like family protein
	AFLA_040240	nmrA-like	93.5784	98.6781	0.9481	-0.076889	0.664888	NmrA-like family protein
	AFLA_016760	nmrA-like	0.0819877	0.136664	0.59783	-0.742193	0.755608	NmrA-like family protein
	AFLA_019470	nmrA-like	0.0926358	0.0914435	0.995086	-0.0071069	1	NmrA-like family protein
	AFLA_031790	meaB	90.3222	83.9811	1.07486	0.104143	0.456872	bZIP transcription factor (MeaB), putative
	AFLA_018800	niiA	72.6936	74.1365	0.980747	-0.0280475	0.911299	nitrite reductase NiiA
	AFLA_018810	niaD	42.7623	52.8848	0.808969	-0.305843	0.102984	nitrate reductase NiaD
pH dependence	AFLA_030580	pacC	92.0781	104.405	0.88173	-0.18159	0.144026	C2H2 transcription factor PacC, putative
Asexual development	AFLA_018340	fadA	258.442	265.425	0.973667	-0.0385001	0.793561	G-protein complex alpha subunit GpaA/FadA
	AFLA_101920	fluG	8.34848	8.67099	0.961726	-0.0563027	0.828117	extracellular developmental signal biosynthesis protein FluG
	AFLA_082850	brlA	1.39338	6.91648	0.200777	-2.31633	5.54377e-11	C2H2 type conidiation transcription factor BrlA
	AFLA_029620	abaA	2.40817	2.97927	0.804637	-0.31359	0.38631	transcription factor AbaA
	AFLA_052030	wetA	21.7913	24.0515	0.905872	-0.142621	0.357093	developmental regulatory protein WetA
	AFLA_131330	nsdC	91.1661	117.248	0.777205	-0.363633	0.00995496	C2H2 zinc finger protein
	AFLA_020210	nsdD	123.894	192.017	0.645004	-0.63262	8.14608e-05	sexual development transcription factor NsdD
	AFLA_134030	flbA	16.8014	25.0141	0.670334	-0.577047	0.00214202	developmental regulator FlbA
	AFLA_131490	flbB	94.0782	98.4491	0.9552	-0.0661246	0.6827	conserved hypothetical protein
	AFLA_137320	flbC	92.3524	110.54	0.835174	-0.259851	0.0843702	C2H2 conidiation transcription factor FlbC
	AFLA_080170	flbD	4.55184	7.20819	0.630266	-0.665967	0.0215643	MYB family conidiophore development protein FlbD, putative
	AFLA_017380	flbE	100.122	112.05	0.894309	-0.161154	0.233395	conserved hypothetical protein
	AFLA_026900	vosA	7.72271	12.3061	0.626746	-0.674047	0.00109186	developmental regulator VosA
	AFLA_042860	rtfA	50.7993	43.9304	1.15657	0.209854	0.0780227	RNA polymerase II transcription elongation factor Rtf1p, putative
	AFLA_069100	hbx1	104.904	114.897	0.912777	-0.131665	0.281496	homeobox transcription factor, putative
	AFLA_136410	Medusa	143.492	203.785	0.703944	-0.506467	0.00073039	transcriptional regulator Medusa																						gene not from the review
OXIDATIVE STRESS
Oxidative stress complex	AFLA_129340	ap-1	236.145	225.716	1.04597	0.0648347	0.646864	conserved hypothetical protein
	AFLA_031340	atfA	166.719	117.689	1.41634	0.502163	1.03615e-07	bZIP transcription factor (AtfA), putative
	AFLA_094010	atfB (atf21)	73.6642	48.9737	1.50445	0.589235	1.74493e-06	bZIP transcription factor (Atf21), putative
	AFLA_034540	srrA	42.7187	57.1669	0.746589	-0.421614	0.00397135	stress response transcription factor SrrA/Skn7, putative
	AFLA_110650	msnA	210.744	227.176	0.927475	-0.10862	0.39982	C2H2 transcription factor (Seb1), putative
	AFLA_128130	acyA	19.6631	19.9426	0.985775	-0.0206704	0.919075	adenylate cyclase AcyA
	AFLA_083380	pbsB	62.1755	56.4242	1.1014	0.139335	0.485427	MAP kinase kinase (Pbs2), putative
SOD and CAT (antioxidant genes)	AFLA_033420	mnSOD	3648.29	3960.5	0.921184	-0.118439	0.429425	Mn superoxide dismutase MnSOD
	AFLA_099000	sod1	251.111	148.029	1.69676	0.762786	4.07585e-12	Cu,Zn superoxide dismutase SOD1
	AFLA_056170	catA	65.2442	39.9744	1.63188	0.706531	0.0994243	spore-specific catalase CatA
	AFLA_090690	cat1	49.5048	181.824	0.272171	-1.87741	5.12809e-36	mycelial catalase Cat1
	AFLA_122110	cat2	88.8835	645.75	0.137612	-2.86132	5.49444e-65	bifunctional catalase-peroxidase Cat2
	AFLA_079910	hyr1	567.963	891.881	0.636862	-0.650948	1.12763e-12	glutathione peroxidase Hyr1, putative
	AFLA_100250	cat	1.95013	2.08249	0.934377	-0.0979233	0.853472	catalase Cat
beta-oxidation	AFLA_036410	pex11	195.451	220.171	0.88798	-0.171401	0.116663	peroxisomal biogenesis factor (PEX11), putative
	AFLA_094830	vps16	31.7254	28.952	1.0962	0.132508	0.343417	vacuolar protein sorting vps16, putative
Cell signaling	AFLA_026790	ppoA	22.0153	21.7201	1.01344	0.0192623	0.9126	fatty acid oxygenase PpoA, putative
	AFLA_120760	ppoB	0.118587	0.337414	0.34661	-1.52861	0.0665754	fatty acid oxygenase, putative
	AFLA_030430	ppoC	6.16703	25.101	0.245815	-2.02435	6.10482e-51	fatty acid oxygenase PpoC, putative
	AFLA_088190	gprP	48.7237	51.5825	0.944362	-0.0825887	0.569576	IZH family channel protein (Izh3), putative
	AFLA_060740	gprA	28.8194	32.1868	0.894993	-0.160051	0.296088	mating-type alpha-pheromone receptor PreB
	AFLA_009790	gprK	0.812163	1.36494	0.596835	-0.744595	0.152188	conserved hypothetical protein
	AFLA_132380	rasA	137.597	116.099	1.18543	0.245404	0.0319162	RAS small monomeric GTPase RasA
